# Supplementary material for: Evidence for signatures of ancient microbial life in paleosols
Source: Sci Rep. 2020 Oct 8;10:16830. doi: 10.1038/s41598-020-73938-9 (PMC7545160; doi:10.1038/s41598-020-73938-9)
Supplement: Supplementary file 2 — Supplementary file2. [file 41598_2020_73938_MOESM2_ESM.xlsx]

## Sheet: Explanation
Table S5: number of OTUs per sample.
They table gives numbers of OTUs directly after bioinformatic processing and prior false positive filtering.
The sample numbers have the same numbering as given in supplementary table S1.
The text in the columns highlighted in red indicates the reads of the three extraction blanks and the PCR negative control.
Rows shown in yellow represent OTUs which were excluded from the final OTU table.

## Sheet: OTU table
OTU ID	taxonomy	1	2	3	4	5	6	7	8	9	10	11	12	13	14	15	16	17	18	19	20	21	22	23	24	25	26	27	28	29	30	31	blank1	blank2	blank3	PCR negativ
OTU1	d__Bacteria; p__Actinobacteria; c__Actinobacteria; o__Actinomycetales; f__Nocardioidaceae; g__Nocardioides	289	141	206	218	1146	2284	1715	3322	7181	8095	7266	177	1496	14326	3880	10439	8742	15894	6693	5710	272	3669	196	3691	4576	117	99	2071	10250	149	166	12	8	4	24
OTU10	d__Bacteria	18	95	462	917	1839	1461	337	1063	667	599	338	922	473	402	35	158	126	491	583	146	261	33	409	152	76	51	286	32	55	35	10	4	0	0	2
OTU100	d__Archaea; p__Euryarchaeota; c__Thermoplasmata; o__Methanomassiliicoccales; f__Methanomassiliicoccaceae; g__Methanomassiliicoccus; s__Methanomassiliicoccus_luminyensis	0	0	0	10	85	22	15	100	209	13	3	0	0	0	0	0	0	0	0	0	3	0	0	0	0	0	0	0	0	0	0	0	0	0	0
OTU1000	d__Bacteria; p__Actinobacteria; c__Actinobacteria; o__Actinomycetales; f__Nocardioidaceae	17	15	2	1	14	4	23	37	8	21	14	0	1	1	0	0	0	2	22	2	15	4	1	10	3	1	14	30	19	2	7	0	0	0	0
OTU1001	d__Bacteria	13	7	0	0	0	0	0	0	0	0	0	0	0	0	0	0	0	0	0	0	0	0	0	0	0	0	0	0	0	0	0	0	0	0	0
OTU1002	d__Bacteria; p__Proteobacteria; c__Gammaproteobacteria	7	8	0	0	0	0	0	0	0	0	0	0	0	0	0	0	0	0	0	0	0	0	0	0	0	0	0	0	0	0	0	0	0	0	0
OTU1003	d__Bacteria	2	4	5	0	1	0	0	0	0	0	0	0	0	0	0	0	0	0	0	0	0	0	0	0	0	0	0	0	0	0	0	0	0	0	0
OTU1004	d__Bacteria; p__Planctomycetes; c__Planctomycetia; o__Planctomycetales; f__Planctomycetaceae	0	2	11	0	0	0	0	0	0	0	0	0	0	0	0	0	0	0	0	0	0	0	0	0	0	0	0	0	0	0	0	0	0	0	0
OTU1005	d__Bacteria; p__Armatimonadetes; g__Armatimonadetes_gp4	0	5	5	0	0	0	0	0	0	0	0	0	0	0	0	0	0	0	0	0	0	0	0	0	0	0	0	0	0	0	0	0	0	0	0
OTU1006	d__Bacteria; p__Actinobacteria; c__Actinobacteria	0	0	0	0	0	3	0	4	0	3	0	0	2	1	0	0	0	0	1	0	0	0	0	0	0	0	0	0	0	0	0	0	0	0	0
OTU1007	d__Bacteria; p__Actinobacteria; c__Actinobacteria	13	2	1	0	0	0	0	1	0	0	0	0	0	0	1	0	0	0	0	0	0	0	0	0	0	0	0	0	0	0	0	0	0	0	0
OTU1008	d__Bacteria; p__Actinobacteria; c__Actinobacteria; o__Actinomycetales; f__Nocardiaceae; g__Gordonia; s__Gordonia_amarae	0	0	0	0	0	0	0	0	0	0	0	0	0	0	0	0	0	1	0	0	0	9	0	0	0	0	0	0	0	0	0	0	0	0	0
OTU1009	d__Bacteria; p__Planctomycetes; c__Planctomycetia; o__Planctomycetales; f__Planctomycetaceae	0	2	11	0	0	0	0	0	0	0	0	0	0	0	0	0	0	0	0	0	0	0	0	0	0	0	0	0	0	0	0	0	0	0	0
OTU101	d__Bacteria; p__Actinobacteria; c__Actinobacteria; o__Solirubrobacterales	38	113	171	640	48	34	0	10	13	2	2	0	4	3	0	1	0	2	2	1	1	4	0	3	0	0	0	1	3	1	1	0	0	0	0
OTU1010	d__Bacteria; p__Planctomycetes; c__Planctomycetia; o__Planctomycetales; f__Planctomycetaceae; g__Zavarzinella; s__Zavarzinella_formosa	10	2	1	0	0	0	0	0	0	0	0	0	0	0	0	0	0	0	0	0	0	0	0	0	0	0	0	0	1	0	0	0	0	0	0
OTU1011	d__Bacteria; p__Actinobacteria; c__Actinobacteria; o__Actinomycetales; f__Glycomycetaceae; g__Glycomyces	0	0	0	0	0	0	0	0	0	0	0	0	0	0	0	1	1	0	10	0	0	0	0	0	0	0	0	0	0	0	0	0	0	0	0
OTU1012	d__Bacteria; p__Acidobacteria; c__Acidobacteria_Gp6; g__Gp6	34	109	205	64	69	156	26	57	7	13	5	1	6	3	0	0	4	1	1	2	2	1	0	1	0	0	0	1	7	0	0	1	0	0	0
OTU1013	d__Bacteria	3	0	0	0	0	0	0	0	0	4	0	0	0	0	0	0	0	0	0	0	0	0	0	0	0	0	0	0	0	0	0	0	0	0	0
OTU1014	d__Bacteria	0	0	0	0	11	0	0	0	0	0	0	0	0	0	0	0	0	0	0	0	0	0	0	0	0	0	0	0	0	0	0	0	0	0	0
OTU1015	d__Bacteria; p__Proteobacteria; c__Alphaproteobacteria; o__Rhizobiales	2	3	8	0	20	2	1	2	0	1	0	0	1	0	1	0	0	0	4	0	15	0	3	0	0	19	0	4	0	0	0	0	0	0	0
OTU1016	d__Bacteria	0	0	0	0	10	3	1	0	0	0	0	0	0	4	0	0	0	0	0	0	0	0	0	0	0	0	0	0	0	0	0	0	0	0	0
OTU1017	d__Bacteria	3	2	4	0	1	2	3	1	0	0	0	0	1	0	0	0	0	0	1	0	0	0	1	0	0	0	0	22	0	0	0	0	0	0	0
OTU1018	d__Bacteria; p__Acidobacteria; c__Acidobacteria_Gp6; g__Gp6	0	0	1	1	1	0	0	0	3	0	0	0	0	4	0	0	0	0	0	0	0	0	11	1	0	0	0	0	0	0	0	0	0	0	0
OTU1019	d__Bacteria; p__Actinobacteria; c__Actinobacteria; o__Solirubrobacterales; f__Conexibacteraceae; g__Conexibacter; s__Conexibacter_arvalis	2	0	2	1	3	1	0	4	2	0	0	0	0	0	0	0	0	0	0	0	0	0	0	0	0	0	0	0	0	0	0	0	0	0	0
OTU102	d__Bacteria; p__Actinobacteria; c__Actinobacteria; o__Actinomycetales; f__Nocardioidaceae; g__Nocardioides	38	29	50	1	95	23	206	28	16	84	25	3	4	3	1	6	6	3	34	4	11	1	2	28	31	0	10	97	43	9	46	0	1	0	29
OTU1020	d__Bacteria; p__Actinobacteria; c__Actinobacteria	9	0	7	1	0	0	0	0	0	0	0	0	0	0	0	0	0	0	0	0	0	0	0	0	0	0	0	0	0	0	0	0	0	0	0
OTU1021	d__Bacteria; p__Bacteroidetes	0	0	0	0	0	0	0	0	0	0	0	0	0	0	0	0	1	0	0	0	0	0	0	0	0	0	16	0	0	0	0	0	0	0	0
OTU1022	d__Bacteria; p__Proteobacteria; c__Alphaproteobacteria; o__Sphingomonadales; f__Sphingomonadaceae	4	6	2	0	0	0	0	0	0	0	0	0	0	1	0	0	0	0	0	0	0	0	0	0	0	11	0	0	0	0	0	0	0	0	0
OTU1023	d__Bacteria; p__Firmicutes; c__Bacilli; o__Bacillales	0	0	0	0	0	0	0	0	0	0	0	0	0	0	0	0	0	0	0	8	0	0	0	0	0	0	0	0	0	0	0	0	0	0	0
OTU1024	d__Bacteria; p__Bacteroidetes; c__Sphingobacteriia; o__Sphingobacteriales; f__Chitinophagaceae; g__Terrimonas; s__Terrimonas_lutea	54	26	0	0	1	2	0	0	0	0	0	0	1	0	0	0	0	0	0	0	1	0	0	0	0	0	0	0	0	0	0	0	0	0	0
OTU1025	d__Bacteria; p__Acidobacteria; c__Acidobacteria_Gp3; g__Gp3	0	0	0	0	0	0	0	0	0	0	0	0	7	5	0	0	0	0	0	0	0	0	0	0	0	0	0	0	0	0	1	0	0	0	0
OTU1026	d__Bacteria	0	9	2	0	0	0	0	0	0	0	0	0	0	0	0	0	0	0	0	0	0	0	0	0	0	0	0	0	0	0	0	0	0	0	0
OTU1027	d__Bacteria; p__Armatimonadetes; g__Armatimonadetes_gp4	1	4	8	0	0	0	0	0	0	4	0	0	0	0	0	0	0	0	0	0	0	0	0	0	0	0	0	0	0	0	0	0	0	0	0
OTU1028	d__Bacteria; p__Bacteroidetes	7	4	0	0	1	0	0	0	1	0	0	0	0	0	1	0	0	0	0	0	0	0	0	0	0	0	0	0	0	0	0	0	0	0	0
OTU1029	d__Bacteria; p__Acidobacteria; c__Acidobacteria_Gp6; g__Gp6	3	0	0	0	11	0	0	0	0	0	0	0	0	1	0	0	0	0	0	0	0	0	0	1	0	0	0	6	0	0	0	0	0	0	0
OTU103	d__Bacteria; p__Actinobacteria; c__Actinobacteria; o__Actinomycetales; f__Pseudonocardiaceae; g__Pseudonocardia; s__Pseudonocardia_eucalypti	4	0	2	1	2	6	3	8	53	302	13	0	1	3	7	1	1	33	7	1	1	40	4	22	2	0	0	0	11	0	1	0	0	0	0
OTU1030	d__Bacteria	0	0	1	0	0	1	8	0	0	9	0	0	0	0	0	0	0	0	3	0	0	0	1	0	0	0	13	0	0	0	0	0	0	0	0
OTU1031	d__Bacteria; p__Proteobacteria; c__Alphaproteobacteria; o__Rhodospirillales; f__Rhodospirillaceae; g__Skermanella	1	3	0	0	0	0	1	0	1	0	0	0	0	0	0	0	0	0	0	0	2	0	0	0	0	10	0	0	0	0	0	0	0	0	0
OTU1032	d__Bacteria; p__Proteobacteria; c__Alphaproteobacteria	0	0	1	0	0	0	0	0	0	0	0	0	0	0	0	0	0	8	0	0	1	0	0	0	0	0	0	0	0	0	0	0	0	0	0
OTU1033	d__Bacteria; p__Proteobacteria; c__Deltaproteobacteria; o__Desulfuromonadales; f__Geobacteraceae; g__Geobacter	0	0	0	0	0	0	0	0	0	0	0	0	0	0	0	1	0	0	0	0	0	0	0	0	0	0	0	0	0	0	0	18	0	0	0
OTU1034	d__Bacteria; p__Firmicutes; c__Bacilli; o__Bacillales; f__Paenibacillaceae_1; g__Paenibacillus	0	0	0	0	0	0	0	0	0	0	0	0	0	16	0	0	0	0	0	0	0	0	0	0	0	0	0	0	0	0	0	0	0	0	0
OTU1035	d__Bacteria; p__Proteobacteria; c__Alphaproteobacteria; o__Rhodobacterales; f__Rhodobacteraceae	1	2	0	0	0	0	1	0	0	0	0	0	0	0	0	0	1	1	0	0	0	0	2	0	0	0	27	1	1	0	0	0	0	0	0
OTU1036	d__Bacteria; p__Proteobacteria; c__Alphaproteobacteria; o__Rhizobiales; f__Rhizobiales_incertae_sedis; g__Bauldia; s__Bauldia_consociata	2	5	9	0	0	2	0	2	2	0	0	0	0	0	0	0	0	0	7	0	0	0	0	0	0	0	1	0	0	0	0	0	0	0	0
OTU1037	d__Bacteria	0	0	0	0	0	0	0	0	0	0	0	0	2	0	0	0	0	0	0	12	0	0	0	0	0	0	0	0	0	0	0	0	0	0	0
OTU1038	d__Bacteria; p__Proteobacteria; c__Alphaproteobacteria	0	0	0	0	0	0	0	0	0	0	0	0	0	0	0	0	0	0	0	0	0	0	0	0	10	0	0	0	0	0	0	0	0	0	0
OTU1039	d__Bacteria; p__Planctomycetes; c__Planctomycetia; o__Planctomycetales; f__Planctomycetaceae	0	0	9	0	1	0	0	0	0	0	0	0	0	0	0	0	0	0	0	0	0	0	0	0	0	0	0	0	0	0	0	0	0	1	0
OTU104	d__Bacteria	17	41	80	392	1	0	0	1	1	2	0	1	1	2	0	2	0	2	2	0	12	1	2	0	0	0	1	0	0	0	0	0	0	0	0
OTU1040	d__Bacteria; p__Proteobacteria; c__Gammaproteobacteria; o__Pseudomonadales; f__Pseudomonadaceae; g__Pseudomonas; s__Pseudomonas_boreopolis	0	0	0	0	0	1	0	0	0	0	0	0	0	11	0	0	0	0	0	0	0	0	0	0	0	0	0	0	0	0	0	0	0	0	0
OTU1041	d__Bacteria	8	1	1	0	0	0	0	0	0	0	0	0	0	0	0	0	0	0	0	0	0	0	0	0	0	0	0	0	0	0	0	0	0	0	0
OTU1042	d__Bacteria; p__Proteobacteria; c__Betaproteobacteria	9	1	0	0	1	0	0	0	0	0	0	0	0	0	0	0	0	0	0	0	0	0	0	0	0	0	0	0	0	0	0	0	0	0	0
OTU1043	d__Bacteria; p__Proteobacteria; c__Alphaproteobacteria; o__Rhodospirillales; f__Rhodospirillaceae	0	0	0	0	0	1	0	0	0	0	0	0	0	0	0	0	0	0	0	0	0	0	11	0	0	0	0	0	0	0	0	0	0	0	0
OTU1044	d__Bacteria; p__Actinobacteria; c__Actinobacteria; o__Actinomycetales; f__Sporichthyaceae; g__Sporichthya; s__Sporichthya_brevicatena	1	0	0	0	1	0	0	0	0	4	0	0	0	0	0	0	0	0	3	0	0	0	0	3	0	0	0	0	1	0	0	0	0	0	0
OTU1045	d__Bacteria; p__Bacteroidetes; c__Sphingobacteriia; o__Sphingobacteriales; f__Chitinophagaceae	10	0	0	0	0	0	0	0	0	1	0	0	0	2	0	0	0	0	0	1	0	0	0	0	0	0	0	0	0	0	0	0	0	0	0
OTU1046	d__Bacteria	0	7	0	0	0	0	0	0	0	0	0	0	0	0	0	0	0	0	0	0	0	0	0	0	0	0	0	0	0	0	0	0	0	0	0
OTU1047	d__Bacteria	0	0	0	0	8	0	0	0	0	0	0	0	2	0	0	0	0	0	6	0	0	0	0	0	0	0	0	0	0	0	0	0	0	0	0
OTU1048	d__Bacteria	0	0	1	1	1	0	0	0	0	0	0	1	0	0	0	1	0	14	0	0	0	0	0	0	0	0	0	0	0	0	0	0	0	0	0
OTU1049	d__Archaea; p__Thaumarchaeota	0	0	0	0	0	0	3	0	10	0	0	0	0	0	0	0	0	0	0	0	0	0	0	0	0	0	0	0	0	0	0	0	0	0	0
OTU105	d__Bacteria; p__Planctomycetes; c__Planctomycetia; o__Planctomycetales; f__Planctomycetaceae	0	1	0	1	35	12	0	14	6	9	9	1	20	12	0	0	0	0	13	5	59	0	11	15	0	0	0	0	0	0	0	0	0	284	0
OTU1050	d__Bacteria; p__Cyanobacteria/Chloroplast; c__Cyanobacteria; f__Family_IV; g__GpIV	0	0	0	0	0	0	0	0	0	0	0	0	0	0	0	0	0	0	0	0	0	0	1	0	0	15	12	0	0	0	0	0	0	0	0
OTU1051	d__Bacteria; p__Actinobacteria; c__Actinobacteria; o__Solirubrobacterales; f__Solirubrobacteraceae; g__Solirubrobacter; s__Solirubrobacter_taibaiensis	1	0	0	0	0	0	1	0	1	0	8	0	0	0	0	0	0	0	0	0	0	0	0	7	0	0	0	0	0	0	0	0	0	0	0
OTU1052	d__Bacteria	10	2	0	0	0	0	0	0	0	0	0	0	0	0	0	0	0	0	0	0	0	0	0	0	0	0	0	0	0	0	0	0	0	0	0
OTU1053	d__Bacteria; p__Proteobacteria; c__Deltaproteobacteria; o__Myxococcales; f__Polyangiaceae; g__Chondromyces; s__Chondromyces_robustus	0	0	0	0	0	0	0	7	1	0	0	0	0	0	0	0	0	0	3	0	0	0	0	0	0	0	0	0	0	0	0	0	0	0	0
OTU1054	d__Bacteria; p__Armatimonadetes	4	1	2	0	0	0	0	0	0	0	0	0	0	1	0	1	0	1	0	0	0	0	0	0	0	0	0	0	0	0	0	0	0	0	0
OTU1055	d__Bacteria	0	1	1	10	2	0	0	0	0	0	0	0	0	0	0	0	0	0	0	0	0	0	0	0	0	0	0	0	0	0	0	0	0	0	0
OTU1056	d__Bacteria; p__Actinobacteria; c__Actinobacteria	1	0	0	0	1	4	0	0	0	0	0	0	0	0	0	0	0	0	1	0	10	0	4	0	0	0	1	0	0	0	0	0	0	0	0
OTU1057	d__Bacteria	14	7	5	0	0	0	0	2	0	0	0	0	1	0	0	0	0	0	0	0	0	0	1	0	0	0	0	0	0	0	0	0	0	0	0
OTU1058	d__Bacteria; p__Verrucomicrobia; c__Opitutae; o__Opitutales; f__Opitutaceae; g__Opitutus; s__Opitutus_terrae	6	2	5	0	0	0	0	0	0	0	0	0	0	0	0	0	0	0	0	0	0	0	0	0	0	0	0	0	0	0	0	0	0	0	0
OTU1059	d__Bacteria; p__Proteobacteria; c__Alphaproteobacteria; o__Sphingomonadales; f__Sphingomonadaceae; g__Sphingobium; s__Sphingobium_mellinum	0	0	0	0	0	0	0	0	0	0	0	0	0	11	0	0	0	0	0	0	0	0	0	1	0	0	0	0	0	0	0	0	0	0	0
OTU106	d__Bacteria; p__Proteobacteria; c__Alphaproteobacteria; o__Rhizobiales	1	1	11	2	101	152	12	129	29	4	1	0	0	2	1	0	3	2	11	0	1	0	0	0	0	0	1	1	0	0	0	0	0	0	0
OTU1060	d__Bacteria; p__Bacteroidetes; c__Cytophagia; o__Cytophagales; f__Cytophagaceae; g__Rhodocytophaga; s__Rhodocytophaga_aerolata	1	0	1	0	0	0	0	0	0	0	0	0	0	0	0	0	0	0	0	0	0	0	0	0	0	9	0	0	0	0	0	0	0	0	0
OTU1061	d__Bacteria; p__Proteobacteria; c__Alphaproteobacteria; o__Rhizobiales; f__Methylobacteriaceae; g__Methylobacterium	0	0	0	0	0	0	0	0	0	0	3	0	0	0	0	0	0	0	0	0	0	0	0	0	7	0	0	0	0	0	0	0	0	0	0
OTU1062	d__Bacteria; p__Gemmatimonadetes; c__Gemmatimonadetes; o__Gemmatimonadales; f__Gemmatimonadaceae; g__Gemmatimonas; s__Gemmatimonas_aurantiaca	5	1	0	1	0	0	0	0	0	0	0	0	0	0	0	0	0	0	0	0	0	1	0	0	0	0	0	0	0	0	0	0	0	0	0
OTU1063	d__Bacteria	1	0	0	8	3	0	0	0	0	0	0	0	0	0	0	0	0	0	0	0	0	0	0	0	0	0	0	0	0	0	0	0	0	0	0
OTU1064	d__Bacteria; p__Proteobacteria; c__Gammaproteobacteria; o__Xanthomonadales; f__Sinobacteraceae	15	2	0	0	0	0	0	0	0	0	0	0	0	0	0	0	0	0	0	0	0	0	0	0	0	0	0	0	0	0	0	0	0	0	0
OTU1065	d__Bacteria; p__Actinobacteria	6	6	14	1	0	0	0	0	0	0	0	0	0	0	0	0	0	0	0	0	0	0	0	0	0	0	0	0	0	0	0	0	0	0	0
OTU1066	d__Bacteria	0	9	0	0	0	0	0	0	0	0	0	0	0	0	0	0	0	0	0	0	0	0	0	0	0	0	0	0	0	0	0	0	0	0	0
OTU1067	d__Bacteria; p__Proteobacteria; c__Gammaproteobacteria	0	0	3	12	4	3	0	0	0	0	0	0	0	0	0	0	0	0	0	0	0	0	0	0	0	0	0	0	0	0	0	0	0	0	0
OTU1068	d__Bacteria	0	0	0	0	2	2	0	2	0	0	0	0	6	0	0	0	0	0	0	0	0	1	0	0	0	0	0	0	0	0	0	0	0	0	0
OTU1069	d__Bacteria; p__Firmicutes; c__Clostridia; o__Clostridiales; f__Clostridiaceae_1; g__Clostridium_sensu_stricto; s__Clostridium_puniceum	0	0	0	0	0	0	0	0	0	0	0	1	0	18	0	0	0	0	0	0	0	0	0	0	0	0	0	0	0	0	0	0	0	0	0
OTU107	d__Archaea; p__Euryarchaeota	5	3	24	27	31	30	7	18	96	8	2	0	0	0	0	1	0	1	0	0	116	0	105	57	0	12	0	0	2	0	0	0	0	0	0
OTU1070	d__Bacteria; p__Firmicutes; c__Clostridia; o__Clostridiales; f__Ruminococcaceae	0	0	0	0	0	0	0	0	0	0	0	0	0	0	0	0	0	0	0	0	0	0	0	0	0	0	11	0	0	0	0	0	0	0	0
OTU1071	d__Bacteria	0	0	0	0	0	0	0	0	0	0	0	0	0	8	0	0	0	0	0	0	0	0	0	0	0	0	0	0	0	0	0	0	0	0	0
OTU1072	d__Bacteria	0	0	0	0	0	0	0	1	0	0	1	0	0	0	0	0	0	0	0	0	0	0	0	0	0	0	0	0	0	0	0	14	0	0	0
OTU1073	d__Bacteria; p__Bacteroidetes; c__Cytophagia; o__Cytophagales; f__Cytophagaceae; g__Cytophaga; s__Cytophaga_hutchinsonii	0	0	0	0	0	0	0	0	0	0	0	0	0	10	0	0	0	0	0	0	0	0	0	1	0	0	0	0	0	0	0	0	0	0	0
OTU1074	d__Bacteria; p__Actinobacteria; c__Actinobacteria; o__Acidimicrobiales; f__Acidimicrobineae_incertae_sedis; g__Aciditerrimonas; s__Aciditerrimonas_ferrireducens	1	0	0	0	0	0	0	0	0	0	0	0	0	0	0	0	0	0	3	6	0	0	0	0	0	0	0	0	0	0	0	0	0	0	0
OTU1075	d__Bacteria; p__Bacteroidetes; c__Sphingobacteriia; o__Sphingobacteriales; f__Chitinophagaceae	0	0	0	0	0	0	0	0	0	0	0	0	0	0	0	0	0	0	0	0	0	0	0	0	10	0	0	0	0	0	0	0	0	0	0
OTU1076	d__Bacteria	4	0	4	0	0	0	0	0	0	0	0	0	0	0	0	0	0	0	0	0	0	0	0	0	0	0	0	0	0	0	0	0	0	0	0
OTU1077	d__Bacteria; p__Actinobacteria; c__Actinobacteria; o__Actinomycetales; f__Intrasporangiaceae; g__Ornithinimicrobium; s__Ornithinimicrobium_humiphilum	0	0	0	0	0	0	4	0	1	5	5	0	0	0	0	0	0	0	0	0	0	0	0	0	0	0	0	0	1	0	0	0	0	0	0
OTU1078	d__Bacteria	0	0	0	0	0	0	0	0	0	0	0	0	0	0	0	0	0	0	5	7	0	0	0	0	0	0	0	0	0	0	0	0	0	0	0
OTU1079	d__Bacteria; p__Actinobacteria; c__Actinobacteria; o__Actinomycetales; f__Nocardioidaceae; g__Actinopolymorpha	9	2	0	0	0	0	1	0	0	0	0	0	0	0	0	0	0	0	0	0	0	0	0	0	0	0	0	0	0	0	0	0	0	0	0
OTU108	d__Archaea; p__Thaumarchaeota; o__Nitrosopumilales; f__Nitrosopumilaceae; g__Nitrosopumilus	0	0	0	1	60	24	17	314	32	0	10	33	4	5	3	0	1	0	0	0	13	0	10	0	0	0	0	0	1	0	0	0	0	0	0
OTU1080	d__Bacteria; p__Proteobacteria; c__Gammaproteobacteria; o__Xanthomonadales; f__Xanthomonadaceae	3	4	0	0	0	0	0	0	0	0	0	0	0	0	0	0	0	0	0	0	0	0	0	0	0	0	0	0	0	0	0	0	0	0	0
OTU1081	d__Bacteria; p__Actinobacteria; c__Actinobacteria; o__Actinomycetales; f__Pseudonocardiaceae	0	0	0	0	0	0	0	0	0	0	0	0	0	0	0	0	0	12	0	0	0	0	0	0	0	0	0	0	0	0	0	0	0	0	0
OTU1082	d__Bacteria; p__Planctomycetes; c__Planctomycetia; o__Planctomycetales; f__Planctomycetaceae	0	0	3	0	8	2	1	1	0	0	1	0	0	0	0	0	0	0	0	0	0	0	0	0	0	0	0	0	0	0	0	0	0	0	0
OTU1083	d__Bacteria; p__Acidobacteria	0	1	19	18	2	9	0	0	2	1	25	171	1	0	2	22	0	1	0	0	0	0	0	0	0	0	1	0	2	0	0	0	0	0	0
OTU1084	d__Bacteria	0	6	0	0	0	0	0	0	0	0	0	0	0	0	0	0	0	0	0	0	0	0	0	0	0	0	0	0	0	0	0	0	0	0	0
OTU1085	d__Bacteria; p__Actinobacteria; c__Actinobacteria; o__Actinomycetales	3	2	1	0	0	0	0	0	0	0	0	0	0	0	0	0	0	0	3	0	0	0	1	2	0	0	1	0	0	0	0	0	0	0	0
OTU1086	d__Bacteria	0	0	2	10	7	0	0	0	0	0	0	0	0	0	0	0	0	0	0	0	0	0	0	0	0	0	0	0	0	0	0	0	0	0	0
OTU1087	d__Bacteria; p__Bacteroidetes; c__Sphingobacteriia; o__Sphingobacteriales; f__Chitinophagaceae	12	0	0	0	0	0	0	0	0	0	0	0	0	0	0	0	0	0	0	0	0	0	0	0	0	0	0	0	0	0	0	0	0	0	0
OTU1088	d__Bacteria	0	8	0	0	0	0	0	0	0	0	0	0	0	0	0	0	0	0	0	0	0	0	0	0	0	0	0	0	0	0	0	0	0	0	0
OTU1089	d__Bacteria	0	2	9	0	0	0	0	0	0	0	0	0	0	0	0	0	0	0	0	0	0	0	0	0	0	0	0	0	0	0	0	0	0	0	0
OTU109	d__Bacteria; p__Proteobacteria; c__Gammaproteobacteria; o__Pseudomonadales; f__Moraxellaceae; g__Enhydrobacter; s__Enhydrobacter_aerosaccus	0	0	1	0	1	1	1	1	1	7	1	376	2	2	0	1	1	1	2	0	1	0	0	1	0	0	0	0	27	2	0	5	7	0	26
OTU1090	d__Bacteria; p__Nitrospirae; c__Nitrospira; o__Nitrospirales; f__Nitrospiraceae; g__Nitrospira	0	0	0	0	0	4	0	0	0	6	0	0	0	0	0	0	0	0	0	0	0	0	0	0	0	0	0	0	0	0	0	0	0	0	0
OTU1091	d__Bacteria	15	4	6	0	0	0	0	0	0	0	0	0	0	0	0	0	0	0	0	0	0	0	0	0	0	0	0	0	0	0	0	0	0	0	0
OTU1092	d__Bacteria; p__Actinobacteria; c__Actinobacteria; o__Actinomycetales	1	1	0	0	0	0	0	0	0	0	0	0	0	0	0	0	0	0	0	0	0	0	0	0	0	0	6	0	0	0	0	0	0	0	0
OTU1093	d__Bacteria	0	0	8	0	1	0	0	2	0	0	0	0	0	0	0	0	0	0	0	0	0	0	0	0	0	0	0	0	0	0	0	0	0	0	0
OTU1094	d__Bacteria; p__Proteobacteria; c__Alphaproteobacteria; o__Rhizobiales	0	3	6	0	5	6	0	0	0	0	0	0	0	0	0	0	0	0	0	0	0	0	0	0	0	0	0	0	0	0	0	0	0	0	0
OTU1095	d__Bacteria; p__Proteobacteria; c__Betaproteobacteria	0	0	0	0	0	0	0	0	0	0	0	0	0	8	0	0	0	0	0	0	0	0	0	0	0	0	0	0	0	0	0	0	0	0	0
OTU1096	d__Bacteria; p__Firmicutes; c__Bacilli; o__Bacillales; f__Bacillaceae_1	0	0	0	0	0	0	0	0	0	0	0	0	0	0	0	0	0	0	0	0	0	0	0	0	0	0	7	0	0	0	0	0	0	0	0
OTU1097	d__Bacteria; p__Chloroflexi; c__Anaerolineae; o__Anaerolineales; f__Anaerolineaceae	0	0	0	0	0	0	0	0	0	0	0	0	0	9	0	0	0	0	0	0	0	0	0	0	0	0	0	0	0	0	0	0	0	0	0
OTU1098	d__Bacteria; p__Firmicutes; c__Clostridia; o__Clostridiales; f__Clostridiaceae_1; g__Clostridium_sensu_stricto	0	0	0	0	0	0	0	0	0	0	0	0	0	12	0	0	0	0	0	0	0	0	0	0	0	0	0	0	0	0	0	0	0	0	0
OTU1099	d__Bacteria; p__Acidobacteria	0	0	0	0	0	0	1	0	0	0	0	0	1	1	0	0	0	3	0	0	1	0	0	0	0	0	0	0	0	0	0	0	0	0	0
OTU11	d__Bacteria; p__Actinobacteria; c__Actinobacteria; o__Actinomycetales	9	8	8	16	124	359	154	1215	616	316	66	141	316	263	160	517	51	15	598	223	127	33	231	42	9	4	4	32	10	4	5	0	0	0	0
OTU110	d__Bacteria; p__Proteobacteria; c__Alphaproteobacteria; o__Sphingomonadales; f__Sphingomonadaceae; g__Sphingomonas; s__Sphingomonas_alpina	68	16	18	3	29	16	8	35	12	8	6	10	3	4	2	2	19	0	16	3	22	7	32	10	0	97	68	47	4	19	5	101	19	33	167
OTU1100	d__Bacteria; p__Bacteroidetes; c__Cytophagia; o__Cytophagales; f__Cytophagaceae; g__Pontibacter	0	0	0	0	0	0	3	0	0	0	0	0	0	0	0	0	0	0	1	0	8	0	0	0	0	0	0	0	0	0	0	0	0	0	0
OTU1101	d__Bacteria; p__Actinobacteria; c__Actinobacteria	8	6	0	0	0	0	0	0	0	0	0	0	0	0	0	0	0	0	0	0	0	0	0	0	0	0	0	0	0	0	0	0	0	0	0
OTU1102	d__Bacteria	1	2	6	0	0	0	0	0	0	0	0	0	0	0	0	0	0	0	0	0	0	0	0	0	0	0	0	0	0	0	0	0	0	0	0
OTU1103	d__Bacteria; p__Acidobacteria; c__Acidobacteria_Gp3; g__Gp3	0	0	0	0	0	0	0	0	0	0	0	0	0	1	0	0	0	0	1	0	0	0	8	3	0	0	0	0	0	7	0	0	0	0	0
OTU1104	d__Bacteria; p__Proteobacteria; c__Alphaproteobacteria; o__Caulobacterales; f__Caulobacteraceae	0	0	0	0	1	0	0	0	0	0	0	0	0	0	0	1	0	0	0	0	7	0	0	0	0	0	9	0	0	0	0	0	0	0	0
OTU1105	d__Bacteria	0	0	0	0	2	6	0	0	0	0	0	0	0	0	0	0	0	0	0	0	0	0	0	0	0	0	0	0	0	0	0	0	0	0	0
OTU1106	d__Bacteria	0	0	0	6	5	0	0	0	0	0	0	0	0	0	0	0	0	0	0	0	0	0	0	0	0	0	0	0	0	0	0	0	0	0	0
OTU1107	d__Bacteria; p__Proteobacteria; c__Deltaproteobacteria; o__Myxococcales; f__Haliangiaceae; g__Haliangium	0	0	0	0	0	0	0	2	5	0	0	0	0	0	0	0	0	0	0	0	0	0	0	0	0	0	0	0	0	0	0	0	0	0	0
OTU1108	d__Bacteria; p__Proteobacteria; c__Gammaproteobacteria	7	4	0	0	0	0	0	0	0	1	0	0	0	0	0	0	0	0	0	0	0	0	0	0	0	0	0	0	0	0	1	0	0	0	0
OTU1109	d__Bacteria; p__Verrucomicrobia; c__Opitutae; o__Opitutales; f__Opitutaceae; g__Opitutus; s__Opitutus_terrae	4	2	3	0	0	0	0	0	0	8	0	0	0	0	0	0	0	0	0	0	0	0	0	0	0	0	0	0	0	0	0	0	0	0	0
OTU111	d__Bacteria; p__Actinobacteria; c__Actinobacteria; o__Actinomycetales	0	1	6	36	117	173	4	44	4	63	1	2	1	0	1	2	0	0	0	0	4	1	1	2	0	0	0	0	0	0	0	0	0	0	0
OTU1110	d__Bacteria; p__Actinobacteria; c__Actinobacteria; o__Actinomycetales; f__Glycomycetaceae; g__Stackebrandtia; s__Stackebrandtia_albiflava	0	0	0	0	0	0	0	1	8	0	0	0	0	0	0	0	0	0	1	0	0	0	1	0	0	0	0	0	0	0	0	0	0	0	1
OTU1111	d__Bacteria	1	0	13	0	0	0	0	0	0	0	0	0	0	0	0	0	0	0	0	0	0	0	0	0	0	0	0	0	0	0	0	0	0	0	0
OTU1112	d__Bacteria; p__Actinobacteria; c__Actinobacteria; o__Actinomycetales	0	2	7	0	0	0	0	0	0	0	0	0	0	0	0	0	0	0	0	0	0	0	0	0	0	0	0	0	0	0	0	0	0	0	0
OTU1113	d__Bacteria	3	0	2	0	0	0	0	0	0	0	0	0	0	0	0	0	0	0	0	0	0	0	0	0	0	0	7	0	0	0	0	0	0	0	0
OTU1114	d__Bacteria; p__Bacteroidetes; c__Cytophagia; o__Cytophagales; f__Cytophagaceae; g__Pontibacter	1	0	0	1	0	0	1	0	1	0	0	0	0	0	0	0	0	0	0	0	1	0	2	0	0	8	5	0	0	0	0	0	0	0	0
OTU1115	d__Bacteria	0	0	0	0	0	0	0	0	0	0	1	1	0	0	0	0	1	0	0	0	0	0	0	7	0	0	0	0	0	0	0	0	0	0	0
OTU1116	d__Bacteria; p__Firmicutes; c__Clostridia; o__Clostridiales; f__Clostridiaceae_1; g__Clostridium_sensu_stricto	0	0	0	0	0	0	0	0	0	0	0	0	0	8	0	0	0	0	0	0	0	0	0	0	0	0	0	0	0	0	0	0	0	0	0
OTU1117	d__Bacteria; p__Proteobacteria; c__Alphaproteobacteria; o__Rhizobiales; f__Hyphomicrobiaceae; g__Devosia	1	0	0	0	0	0	0	0	0	0	0	0	0	0	0	0	0	0	0	0	0	0	0	0	0	0	8	0	0	0	0	0	0	0	0
OTU1118	d__Bacteria; p__Actinobacteria; c__Actinobacteria; o__Actinomycetales; f__Pseudonocardiaceae; g__Pseudonocardia; s__Pseudonocardia_rhizophila	0	0	0	0	0	0	2	1	2	7	2	0	0	12	33	196	1	3	1	0	0	6	0	1	7	0	0	0	0	0	0	0	0	0	0
OTU1119	d__Bacteria	0	0	6	0	1	0	0	0	0	0	0	0	0	0	0	0	0	0	0	0	0	0	0	0	0	0	0	0	0	0	0	0	0	0	0
OTU112	d__Bacteria; p__Actinobacteria; c__Actinobacteria; o__Actinomycetales	5	2	5	0	33	9	63	19	8	13	7	1	1	1	1	1	1	1	40	0	1	1	0	56	6	0	14	58	33	78	20	0	0	0	0
OTU1120	d__Bacteria; p__Chloroflexi; c__Anaerolineae; o__Anaerolineales; f__Anaerolineaceae	0	0	0	0	0	0	0	0	0	0	0	0	0	6	0	0	0	0	0	0	0	0	0	0	0	0	0	0	0	0	0	0	0	0	0
OTU1121	d__Bacteria; p__Proteobacteria; c__Alphaproteobacteria; o__Rhodospirillales; f__Rhodospirillaceae	9	3	1	0	0	0	0	0	1	0	0	1	0	0	0	0	0	0	0	0	2	0	0	0	0	0	0	0	0	0	0	0	0	0	0
OTU1122	d__Bacteria; p__Proteobacteria; c__Betaproteobacteria; o__Hydrogenophilales; f__Hydrogenophilaceae; g__Tepidiphilus	0	0	0	0	0	0	0	0	1	0	0	0	0	6	0	0	0	0	0	0	0	0	0	0	0	0	0	0	0	0	0	0	0	0	0
OTU1123	d__Bacteria	6	3	0	0	0	0	0	0	0	0	0	0	0	0	0	0	0	0	0	0	0	0	0	0	0	0	0	0	0	0	0	0	0	0	0
OTU1124	d__Bacteria; p__Acidobacteria; c__Acidobacteria_Gp10; g__Gp10	14	1	6	0	1	0	0	0	0	0	0	0	0	0	0	0	0	0	0	0	0	0	0	0	0	0	0	0	0	0	0	0	0	0	0
OTU1125	d__Bacteria; p__Proteobacteria; c__Deltaproteobacteria; o__Myxococcales; f__Polyangiaceae	4	4	4	0	0	0	0	0	0	0	1	0	0	0	0	0	0	0	0	0	0	0	0	0	0	0	0	0	0	0	0	0	0	0	0
OTU1126	d__Bacteria	1	0	0	0	0	1	0	0	0	0	0	0	0	11	0	0	0	0	0	0	0	0	0	0	0	0	0	0	0	0	0	0	0	0	0
OTU1127	d__Bacteria; p__Acidobacteria; c__Acidobacteria_Gp25; g__Gp25	1	0	0	0	0	0	0	0	0	0	0	0	0	5	0	0	0	0	0	0	0	3	0	0	0	0	0	0	1	0	0	0	0	0	0
OTU1128	d__Bacteria; p__Planctomycetes; c__Planctomycetia; o__Planctomycetales; f__Planctomycetaceae	6	4	1	0	0	0	0	0	0	0	0	0	0	0	0	0	0	0	0	0	0	0	0	0	0	0	0	0	0	0	0	0	0	0	0
OTU1129	d__Bacteria; p__Proteobacteria	0	1	2	11	0	0	0	0	0	0	0	0	1	0	0	0	0	0	0	0	0	0	0	0	0	0	0	0	0	0	0	0	0	0	0
OTU113	d__Bacteria; p__Actinobacteria; c__Actinobacteria; o__Actinomycetales; f__Sporichthyaceae; g__Sporichthya; s__Sporichthya_brevicatena	3	2	2	1	27	50	20	31	19	117	23	18	14	63	18	83	14	39	110	0	10	25	5	122	17	7	1	1	31	4	0	0	0	0	1
OTU1130	d__Bacteria	0	0	0	0	0	0	0	0	0	7	0	0	0	0	0	0	0	0	0	0	0	0	0	0	0	0	0	0	0	0	0	0	0	0	0
OTU1131	d__Bacteria; p__Proteobacteria; c__Alphaproteobacteria; o__Caulobacterales; f__Caulobacteraceae; g__Brevundimonas; s__Brevundimonas_nasdae	0	0	0	0	2	0	0	0	0	0	1	0	0	0	0	0	0	0	0	0	2	0	5	0	0	0	0	0	2	0	0	0	0	0	0
OTU1132	d__Bacteria	0	0	0	0	0	0	0	0	11	0	0	0	0	0	0	0	0	0	0	0	0	0	0	0	0	0	0	0	0	0	0	0	0	0	0
OTU1133	d__Bacteria	0	0	7	0	0	0	0	0	0	0	0	0	0	0	0	0	0	0	0	0	0	0	0	0	0	0	0	0	0	0	0	0	0	0	0
OTU1134	d__Bacteria; p__Acidobacteria; c__Acidobacteria_Gp17; g__Gp17	6	2	3	0	7	3	0	1	0	0	0	0	0	0	0	0	0	0	0	0	0	0	0	0	0	0	0	0	0	0	0	0	0	0	0
OTU1135	d__Bacteria	0	1	0	0	8	0	0	0	0	0	0	0	0	0	0	0	0	0	0	0	0	0	0	0	0	0	0	0	0	0	0	0	0	0	0
OTU1136	d__Archaea; p__Thaumarchaeota; o__Nitrosopumilales; f__Nitrosopumilaceae; g__Nitrosopumilus	0	0	0	0	0	0	0	0	3	0	5	0	5	0	0	0	0	0	0	0	0	0	0	0	0	0	0	0	0	0	0	0	0	0	0
OTU1137	d__Bacteria; p__Acidobacteria; c__Acidobacteria_Gp4	6	0	0	0	0	0	0	0	0	0	0	0	0	0	0	0	0	0	0	0	0	0	0	0	0	0	0	0	0	0	0	0	0	0	0
OTU1138	d__Bacteria; p__Acidobacteria	0	0	0	0	0	0	0	0	0	0	0	0	0	6	0	0	0	0	1	0	0	0	0	0	0	0	0	0	0	0	0	0	0	0	0
OTU1139	d__Bacteria; p__Actinobacteria; c__Actinobacteria; o__Solirubrobacterales	1	0	0	0	0	0	0	0	0	0	0	0	0	13	0	0	0	0	0	0	0	0	0	0	1	0	0	0	0	0	0	0	0	0	0
OTU114	d__Bacteria	0	1	0	0	28	4	10	293	47	4	6	0	55	70	0	1	1	0	1	0	7	0	7	2	0	0	0	0	0	0	0	0	0	0	0
OTU1140	d__Bacteria; p__Armatimonadetes; c__Armatimonadia; o__Armatimonadales; f__Armatimonadaceae; g__Armatimonas/Armatimonadetes_gp1	0	0	0	0	0	0	0	0	0	0	0	0	0	0	0	0	0	0	0	0	3	0	0	0	0	0	6	0	0	0	0	0	0	0	0
OTU1141	d__Bacteria; p__Bacteroidetes	0	0	0	0	0	0	0	0	0	0	0	0	0	8	0	0	0	0	0	0	0	0	0	0	0	0	0	0	0	0	0	0	0	0	0
OTU1142	d__Archaea; p__Euryarchaeota	0	1	13	2	0	0	0	3	0	0	0	0	0	0	0	0	0	0	0	0	0	0	0	0	0	0	0	0	0	0	0	0	0	0	0
OTU1143	d__Bacteria; p__Latescibacteria; g__Latescibacteria_genera_incertae_sedis	0	8	0	0	0	0	0	0	0	0	0	0	0	0	0	0	0	0	0	0	0	0	0	0	0	0	0	0	0	0	0	0	0	0	0
OTU1144	d__Bacteria; p__Actinobacteria; c__Actinobacteria; o__Actinomycetales; f__Cellulomonadaceae; g__Cellulomonas	0	0	0	0	0	0	2	0	0	0	0	0	0	0	0	0	0	0	0	0	9	0	0	0	0	0	6	0	0	0	0	0	0	0	0
OTU1145	d__Bacteria	0	1	5	0	0	0	0	2	2	0	0	0	0	0	0	0	0	0	0	0	0	0	0	0	0	0	0	0	0	0	0	0	0	0	0
OTU1146	d__Bacteria; p__Proteobacteria; c__Betaproteobacteria	0	5	0	0	0	0	0	0	0	0	0	6	0	0	0	0	0	0	0	0	0	0	0	0	0	0	0	0	0	0	0	0	0	0	0
OTU1147	d__Bacteria	0	0	0	0	0	4	0	0	3	0	0	0	0	0	0	0	0	0	0	0	0	0	0	0	0	0	0	0	0	0	0	0	0	0	0
OTU1148	d__Bacteria; p__Proteobacteria; c__Deltaproteobacteria; o__Myxococcales	0	0	1	0	4	0	0	0	4	0	0	0	0	0	0	1	0	0	0	0	0	0	0	0	0	0	0	0	0	0	0	0	0	0	0
OTU1149	d__Bacteria; p__Proteobacteria; c__Betaproteobacteria	4	6	3	2	0	0	0	0	0	0	0	6	0	0	0	0	0	0	1	0	0	0	0	0	0	0	0	0	0	0	0	0	0	0	0
OTU115	d__Bacteria; p__Actinobacteria; c__Actinobacteria; o__Actinomycetales; f__Glycomycetaceae; g__Stackebrandtia; s__Stackebrandtia_nassauensis	0	2	0	0	4	0	0	3	1	2	0	1	3	9	28	65	1	71	15	0	6	21	89	79	39	0	0	0	3	0	0	1	0	0	0
OTU1150	d__Bacteria; p__Microgenomates	2	1	1	0	0	0	9	0	0	0	0	0	0	0	0	0	0	0	0	0	0	0	0	0	0	0	0	0	0	0	0	0	0	0	0
OTU1151	d__Bacteria; p__Firmicutes; c__Bacilli; o__Bacillales; f__Paenibacillaceae_1; g__Paenibacillus	0	4	2	0	0	0	0	0	0	0	0	0	0	0	0	0	0	0	0	0	0	0	0	0	0	0	0	0	0	0	0	0	0	0	0
OTU1152	d__Bacteria	12	0	0	0	0	0	0	0	0	0	0	0	0	0	0	0	0	0	0	0	0	0	0	0	0	0	0	0	0	0	0	0	0	0	0
OTU1153	d__Bacteria; p__Acidobacteria; c__Acidobacteria_Gp3; g__Gp3	0	0	0	0	0	0	0	0	0	0	0	0	0	8	0	0	0	0	0	0	0	0	0	0	0	0	0	0	0	0	0	0	0	0	0
OTU1154	d__Bacteria; p__Actinobacteria; c__Actinobacteria	8	6	14	0	4	1	0	0	0	0	0	0	0	0	0	0	0	0	1	0	1	0	0	0	0	0	0	0	0	0	0	0	0	0	0
OTU1155	d__Bacteria	0	0	0	0	0	0	2	3	0	2	0	0	0	0	0	0	0	0	0	0	0	0	0	0	0	0	0	0	0	0	0	0	0	0	0
OTU1156	d__Bacteria; p__Verrucomicrobia; c__Opitutae; o__Opitutales; f__Opitutaceae	2	0	6	0	0	0	0	0	0	0	0	0	0	0	0	0	0	0	0	0	0	0	0	0	0	0	0	0	0	0	0	0	0	0	0
OTU1157	d__Bacteria; p__Planctomycetes; c__Planctomycetia; o__Planctomycetales; f__Planctomycetaceae; g__Pirellula; s__Pirellula_staleyi	8	9	2	0	0	1	0	0	0	0	0	0	0	0	0	0	0	0	0	0	0	0	0	0	0	0	0	0	0	0	0	0	0	0	0
OTU1158	d__Bacteria; p__Proteobacteria; c__Betaproteobacteria	4	1	4	0	0	0	0	0	0	0	0	0	2	0	0	0	0	0	0	0	0	0	0	0	0	0	0	0	0	0	0	0	0	0	0
OTU1159	d__Bacteria; p__Verrucomicrobia; c__Spartobacteria	7	14	0	0	0	0	0	0	0	0	0	0	0	0	0	0	0	0	1	0	0	0	0	0	0	0	0	0	0	0	0	0	0	0	0
OTU116	d__Bacteria; p__Firmicutes; c__Bacilli; o__Bacillales; f__Paenibacillaceae_1; g__Paenibacillus	7	33	188	33	112	42	6	7	132	14	8	1	2	1	1	2	0	0	6	1	0	1	0	0	0	21	0	0	2	0	0	0	0	0	0
OTU1160	d__Bacteria	0	3	1	0	6	0	0	0	0	0	0	0	0	0	0	0	0	0	0	0	0	0	0	0	0	0	0	0	0	0	0	0	0	0	0
OTU1161	d__Bacteria; p__Acidobacteria; c__Acidobacteria_Gp5; g__Gp5	8	3	4	0	0	0	0	0	0	0	0	0	0	1	0	0	0	0	0	0	0	0	0	0	0	0	0	0	0	0	0	0	0	0	0
OTU1162	d__Bacteria	1	4	4	0	0	0	0	0	0	0	0	0	0	0	0	0	0	0	0	0	0	0	0	0	0	0	0	0	0	0	0	0	0	0	0
OTU1163	d__Bacteria; p__Planctomycetes; c__Planctomycetia; o__Planctomycetales; f__Planctomycetaceae	0	1	3	0	0	0	0	0	0	0	0	0	0	0	0	0	0	0	0	0	0	0	0	0	0	0	0	0	0	3	0	0	0	0	0
OTU1164	d__Bacteria	0	0	0	0	9	0	0	0	0	0	0	0	0	0	0	0	0	0	0	0	0	0	0	0	0	0	0	0	0	0	0	0	0	0	0
OTU1165	d__Bacteria	2	10	0	0	0	0	0	0	0	0	0	0	0	0	0	0	0	0	0	0	0	0	0	0	0	0	0	0	0	0	0	0	0	0	0
OTU1166	d__Bacteria	1	6	0	0	0	0	0	0	0	0	0	0	0	0	0	0	0	0	0	0	0	0	0	0	0	0	0	0	0	0	0	0	0	0	0
OTU1167	d__Bacteria; p__Actinobacteria; c__Actinobacteria; o__Acidimicrobiales; f__Acidimicrobiaceae; g__Ilumatobacter	0	0	0	0	1	1	0	1	0	0	0	0	0	1	0	0	2	0	1	0	0	0	5	0	0	0	0	0	0	0	0	0	0	0	0
OTU1168	d__Bacteria; p__Proteobacteria; c__Deltaproteobacteria; o__Myxococcales; f__Polyangiaceae	14	2	1	0	0	0	0	0	0	0	0	0	0	0	0	0	0	0	0	0	0	0	0	0	0	0	0	0	0	0	0	0	0	0	0
OTU1169	d__Bacteria	10	3	0	0	0	0	0	0	0	0	0	0	0	0	0	0	0	0	0	0	0	0	0	0	0	0	0	0	0	0	0	0	0	0	0
OTU117	d__Bacteria; p__Proteobacteria; c__Alphaproteobacteria; o__Rhodospirillales; f__Rhodospirillaceae	3	9	17	18	22	0	3	20	7	5	2	2	1	22	1	2	17	54	75	20	59	3	38	3	0	0	0	0	1	0	0	0	0	0	0
OTU1170	d__Bacteria	16	0	0	0	0	0	0	0	0	0	0	0	0	0	0	0	0	0	0	0	0	0	0	0	0	0	0	0	0	0	0	0	0	0	0
OTU1171	d__Archaea; p__Thaumarchaeota; o__Nitrososphaerales; f__Nitrososphaeraceae; g__Nitrososphaera; s__Nitrososphaera_viennensis	9	0	0	1	0	1	0	0	1	1	2	0	1	0	0	0	0	0	1	0	0	0	0	0	0	2	0	1	0	0	0	0	0	0	0
OTU1172	d__Bacteria	0	1	0	0	0	0	0	0	0	0	0	0	0	0	0	0	0	0	0	0	0	0	7	0	0	0	0	0	0	0	0	0	0	0	0
OTU1173	d__Bacteria; p__Proteobacteria; c__Alphaproteobacteria; o__Rhizobiales	0	0	0	0	0	5	0	4	0	0	0	0	0	0	0	0	0	0	0	0	0	0	0	0	0	0	0	0	0	0	0	0	0	0	0
OTU1174	d__Bacteria	7	0	0	0	0	0	0	0	0	0	0	0	0	0	0	0	0	0	0	0	0	0	0	0	0	0	0	0	0	0	0	0	0	0	0
OTU1175	d__Bacteria; p__Proteobacteria; c__Betaproteobacteria	2	2	0	0	0	0	0	0	0	0	0	5	0	1	0	0	0	0	0	0	0	0	0	0	0	0	0	0	0	0	0	0	0	0	0
OTU1176	d__Bacteria	0	0	2	1	1	0	0	0	0	0	2	0	0	0	0	0	1	0	0	0	0	0	10	0	0	0	0	0	0	0	0	0	0	0	0
OTU1177	d__Bacteria; p__Proteobacteria; c__Deltaproteobacteria; o__Myxococcales; f__Polyangiaceae	0	0	0	0	11	0	0	0	0	0	0	0	0	0	0	0	0	0	0	0	0	0	0	0	0	0	0	0	0	0	0	0	0	0	0
OTU1178	d__Bacteria; p__Actinobacteria	0	2	5	0	1	0	0	0	0	0	1	0	0	0	0	0	0	0	0	0	0	0	0	0	0	0	0	0	0	0	0	0	0	0	0
OTU1179	d__Bacteria; p__Acidobacteria; c__Acidobacteria_Gp6; g__Gp6	5	3	6	0	0	0	0	0	0	0	0	0	0	0	0	0	0	0	0	0	0	0	0	0	0	0	0	0	0	0	0	0	0	0	0
OTU118	d__Bacteria; p__Proteobacteria; c__Alphaproteobacteria; o__Rhodospirillales	0	0	15	2	14	51	5	31	9	10	0	0	53	23	1	9	20	12	16	0	13	6	91	6	1	0	0	2	3	0	1	0	0	0	0
OTU1180	d__Bacteria; p__Actinobacteria; c__Actinobacteria; o__Actinomycetales	0	0	0	15	0	1	0	0	0	0	0	0	1	0	0	0	0	0	1	0	0	0	0	0	0	0	0	0	0	0	0	0	0	0	0
OTU1181	d__Bacteria	15	3	0	0	0	0	0	0	0	0	0	0	0	0	0	0	0	0	0	0	0	0	0	0	0	0	0	0	0	0	0	0	0	0	0
OTU1182	d__Bacteria; p__Acidobacteria; c__Acidobacteria_Gp4; g__Gp4	2	0	0	0	0	0	0	0	0	0	0	0	0	4	0	0	0	0	0	0	0	0	0	0	0	9	0	0	0	0	0	0	0	0	0
OTU1183	d__Bacteria	0	0	0	0	0	0	0	0	0	0	0	0	0	1	0	0	0	0	0	0	0	0	0	1	9	0	0	0	0	0	0	0	0	1	0
OTU1184	d__Bacteria; p__Proteobacteria; c__Alphaproteobacteria	3	5	0	0	0	2	0	0	1	0	0	0	0	0	0	0	0	0	0	0	0	0	0	0	0	0	0	0	0	0	0	0	0	0	0
OTU1185	d__Bacteria; p__Proteobacteria; c__Gammaproteobacteria; o__Xanthomonadales; f__Xanthomonadaceae; g__Arenimonas; s__Arenimonas_metalli	0	0	0	0	1	0	0	0	0	0	0	0	0	0	0	0	0	0	0	0	7	0	0	0	0	0	0	0	0	0	0	0	0	0	0
OTU1186	d__Bacteria	6	0	0	0	0	0	0	0	0	0	0	0	0	0	0	0	0	0	0	0	0	0	0	0	0	0	0	0	0	0	0	0	0	0	0
OTU1187	d__Bacteria; p__Bacteroidetes; c__Cytophagia; o__Cytophagales; f__Cytophagaceae; g__Hymenobacter	0	0	0	0	2	0	0	0	0	0	0	0	0	0	0	0	0	0	0	0	0	0	7	0	0	0	0	0	0	0	0	0	0	0	0
OTU1188	d__Bacteria; p__Proteobacteria; c__Gammaproteobacteria	10	4	0	0	0	0	0	0	0	0	0	0	0	0	0	0	0	0	0	0	0	0	0	0	0	0	0	0	0	0	0	0	0	0	0
OTU1189	d__Bacteria; p__Proteobacteria; c__Alphaproteobacteria; o__Caulobacterales; f__Caulobacteraceae; g__Caulobacter; s__Caulobacter_henricii	9	0	1	0	2	0	0	0	0	0	0	0	0	5	0	0	0	0	1	0	0	0	0	0	0	0	0	0	0	0	0	0	0	0	0
OTU119	d__Bacteria; p__Nitrospirae; c__Nitrospira; o__Nitrospirales; f__Nitrospiraceae; g__Nitrospira	1	0	0	1	1	4	2	80	5	6	18	8	81	51	1	19	30	8	29	3	32	10	40	13	0	2	0	0	1	0	0	0	0	0	0
OTU1190	d__Bacteria; p__Actinobacteria; c__Actinobacteria; o__Acidimicrobiales	0	3	1	0	0	0	0	0	0	0	0	0	1	0	0	0	0	0	0	0	10	0	0	3	0	0	6	24	0	0	0	0	0	0	0
OTU1191	d__Bacteria	4	0	2	0	0	0	0	0	0	0	0	0	0	0	0	0	0	0	0	0	0	0	0	0	0	0	0	0	0	0	0	0	0	0	0
OTU1192	d__Bacteria; p__Proteobacteria	0	1	5	0	0	0	0	0	0	0	0	0	0	0	0	0	0	0	0	0	0	0	0	0	0	0	0	0	0	0	0	0	0	0	0
OTU1193	d__Bacteria; p__Verrucomicrobia	10	1	0	0	1	0	0	0	0	0	0	0	0	0	0	0	0	0	0	0	0	0	0	0	0	0	0	0	0	0	0	0	0	0	0
OTU1194	d__Bacteria	7	2	0	0	0	0	0	0	0	0	0	0	0	0	0	1	0	0	0	0	0	0	0	0	0	0	0	0	0	0	0	0	0	0	0
OTU1195	d__Bacteria	0	0	4	0	9	0	0	0	0	0	0	0	0	0	0	0	0	0	0	0	0	0	0	0	0	0	0	0	0	0	0	0	0	0	0
OTU1196	d__Bacteria; p__Acidobacteria; c__Acidobacteria_Gp4; g__Gp4	5	0	0	0	0	0	0	0	0	0	0	0	0	0	0	0	0	0	0	0	0	0	0	1	0	0	0	0	0	0	0	0	0	0	0
OTU1197	d__Bacteria; p__Proteobacteria; c__Betaproteobacteria	18	3	0	1	0	0	0	3	0	0	0	0	0	0	0	0	0	0	0	0	0	0	0	0	0	0	0	0	0	0	0	0	0	0	0
OTU1198	d__Bacteria	0	0	10	0	0	0	0	0	0	0	0	0	0	0	0	0	0	0	0	0	0	0	0	0	0	0	0	0	0	0	0	0	0	0	0
OTU1199	d__Bacteria; p__candidate_division_WPS-1; g__WPS-1_genera_incertae_sedis	0	0	1	0	0	0	0	0	0	0	0	0	0	0	0	0	0	0	0	0	8	0	0	0	0	0	0	0	0	0	0	0	0	0	0
OTU12	d__Bacteria; p__Proteobacteria; c__Betaproteobacteria	14	58	111	6	133	159	66	296	126	54	14	7071	401	395	80	199	422	372	482	140	274	76	479	561	38	18	16	5	17	6	6	0	1	0	3
OTU120	d__Bacteria; p__Acidobacteria; c__Acidobacteria_Gp2; g__Gp2	0	0	0	0	37	31	1	14	43	0	5	2	0	3	0	0	85	18	36	39	51	1	4	0	0	0	0	0	0	0	1	0	0	0	0
OTU1200	d__Bacteria; p__Latescibacteria; g__Latescibacteria_genera_incertae_sedis	10	0	0	0	0	0	0	0	0	0	0	0	0	0	0	0	0	0	0	0	0	0	0	0	0	0	0	0	0	0	0	0	0	0	0
OTU1201	d__Bacteria; p__Proteobacteria	5	0	0	0	0	0	0	0	0	0	0	0	0	0	0	0	0	0	0	0	0	0	0	0	0	0	0	0	0	0	0	0	0	0	0
OTU1202	d__Bacteria; p__Planctomycetes; c__Planctomycetia; o__Planctomycetales; f__Planctomycetaceae	6	3	2	0	0	0	0	0	0	0	0	0	0	0	0	0	0	0	0	0	0	0	0	0	0	0	0	0	0	0	0	0	0	0	0
OTU1203	d__Bacteria; p__Proteobacteria; c__Gammaproteobacteria; o__Xanthomonadales; f__Xanthomonadaceae	1	5	0	0	0	0	3	0	0	0	0	0	0	0	0	0	0	0	0	0	0	0	0	0	0	0	0	0	0	0	0	0	0	0	0
OTU1204	d__Bacteria; p__Actinobacteria; c__Actinobacteria; o__Actinomycetales; f__Micromonosporaceae	0	0	4	1	2	7	0	1	1	1	0	0	2	0	0	0	3	0	0	0	0	0	0	0	0	0	0	0	0	0	0	0	0	0	0
OTU1205	d__Bacteria; p__Acidobacteria; c__Acidobacteria_Gp6; g__Gp6	19	57	50	68	106	12	22	5	5	1	4	0	1	2	1	2	1	71	19	0	1	0	1	0	0	0	0	0	0	0	0	0	0	0	0
OTU1206	d__Bacteria	13	3	0	0	0	0	0	0	0	0	0	0	0	0	0	0	0	0	0	0	0	0	0	0	0	0	0	0	0	0	0	0	0	0	0
OTU1207	d__Bacteria; p__Acidobacteria; c__Acidobacteria_Gp18; g__Gp18	2	3	5	0	1	0	0	0	0	0	0	0	0	0	0	0	0	0	0	0	0	0	0	0	0	0	0	0	0	0	0	0	0	0	0
OTU1208	d__Bacteria	0	0	0	0	0	0	0	0	0	0	0	0	0	7	0	0	0	0	0	0	0	0	0	0	0	0	0	0	0	0	0	0	0	0	0
OTU1209	d__Bacteria; p__Actinobacteria; c__Actinobacteria; o__Acidimicrobiales; f__Acidimicrobiaceae; g__Ilumatobacter	0	0	0	0	1	0	0	1	0	0	0	0	0	0	0	0	0	0	4	0	0	0	0	0	0	0	0	0	0	0	0	0	0	0	0
OTU121	d__Bacteria; p__Actinobacteria; c__Actinobacteria; o__Gaiellales; f__Gaiellaceae; g__Gaiella; s__Gaiella_occulta	76	125	283	32	66	3	7	7	2	0	0	0	2	1	1	1	1	0	1	0	3	0	1	0	1	0	419	0	0	0	1	1	0	0	0
OTU1210	d__Bacteria	6	3	0	0	0	0	0	0	0	0	0	0	0	0	0	0	1	0	0	0	0	0	0	0	0	0	0	0	0	0	0	0	0	0	0
OTU1211	d__Bacteria; p__Planctomycetes; c__Planctomycetia; o__Planctomycetales; f__Planctomycetaceae; g__Gemmata; s__Gemmata_obscuriglobus	3	3	0	0	7	0	0	0	0	0	0	0	0	0	0	0	0	0	0	0	0	0	0	0	0	0	0	0	0	0	0	0	0	0	0
OTU1212	d__Bacteria; p__Verrucomicrobia; c__Spartobacteria; g__Xiphinematobacter	9	0	0	0	0	0	0	0	0	0	0	0	0	0	0	0	0	0	0	0	0	0	0	0	0	0	0	0	0	0	0	0	0	0	0
OTU1213	d__Bacteria; p__Armatimonadetes; c__Chthonomonadetes; o__Chthonomonadales; f__Chthonomonadaceae; g__Chthonomonas/Armatimonadetes_gp3	14	2	0	0	0	0	0	0	0	0	0	0	1	0	0	0	0	0	1	0	0	0	0	0	0	0	0	0	0	0	0	0	0	0	0
OTU1214	d__Bacteria; p__Actinobacteria; c__Actinobacteria; o__Actinomycetales; f__Nocardioidaceae; g__Nocardioides	0	0	1	0	14	4	10	5	7	4	0	0	1	1	0	3	0	1	10	0	3	1	2	4	1	5	0	24	5	2	3	0	0	1	0
OTU1215	d__Bacteria; p__Verrucomicrobia; c__Spartobacteria	6	4	0	0	0	0	0	0	0	0	0	0	0	0	0	0	0	0	0	0	0	0	0	0	1	0	0	0	0	0	0	0	0	0	0
OTU1216	d__Bacteria; p__Actinobacteria; c__Actinobacteria; o__Actinomycetales; f__Nocardioidaceae; g__Nocardioides	18	9	0	0	3	2	0	3	1	0	2	0	0	0	0	0	0	0	1	0	0	0	2	1	0	3	0	1	0	0	0	0	0	0	0
OTU1217	d__Bacteria; p__Bacteroidetes; c__Cytophagia; o__Cytophagales; f__Cytophagaceae; g__Hymenobacter	0	0	0	0	0	0	0	0	0	0	0	0	0	0	0	0	0	0	0	0	0	1	1	0	0	9	3	0	0	0	0	0	0	0	0
OTU1218	d__Bacteria; p__Proteobacteria; c__Gammaproteobacteria; o__Methylococcales; f__Methylococcaceae	0	0	0	0	0	0	0	0	0	0	0	0	0	6	0	0	0	0	0	0	0	0	0	1	0	0	0	0	0	0	0	0	0	0	0
OTU1219	d__Bacteria	21	0	3	0	0	0	0	0	0	0	0	0	0	0	0	0	0	0	0	0	0	0	0	0	0	0	0	0	0	0	0	0	0	0	0
OTU122	d__Bacteria; p__Proteobacteria; c__Betaproteobacteria	3	14	34	0	3	2	3	4	1	1	0	3	0	2	0	0	17	141	89	14	74	5	37	22	0	0	0	1	0	2	1	0	0	0	0
OTU1220	d__Bacteria; p__Actinobacteria; c__Actinobacteria	734	1	1	176	348	13	0	0	0	1	0	0	3	1	1	1	2	1	0	3	2	1	0	0	1	0	1	0	4	1	0	0	0	0	0
OTU1221	d__Bacteria; p__Planctomycetes; c__Planctomycetia; o__Planctomycetales; f__Planctomycetaceae	7	2	4	0	3	0	0	0	0	0	0	0	0	1	0	0	0	0	0	0	0	0	0	0	0	0	0	0	0	0	0	0	0	0	0
OTU1222	d__Bacteria; p__Firmicutes; c__Clostridia; o__Clostridiales; f__Clostridiales_Incertae_Sedis_XI; g__Finegoldia; s__Finegoldia_magna	0	0	0	0	0	0	0	0	0	0	0	0	0	0	0	0	0	0	0	0	0	0	0	0	0	0	0	0	7	0	0	0	0	0	0
OTU1223	d__Bacteria; p__Verrucomicrobia; c__Subdivision3; g__Subdivision3_genera_incertae_sedis	0	0	0	0	0	0	0	0	0	9	0	0	0	0	0	0	0	0	0	0	0	0	0	0	0	0	0	0	0	0	0	0	0	0	0
OTU1224	d__Bacteria	8	13	0	0	0	0	0	0	0	1	0	0	0	0	0	0	0	0	0	0	0	0	0	0	0	0	0	0	0	0	0	0	0	0	0
OTU1225	d__Bacteria; p__Actinobacteria; c__Actinobacteria; o__Acidimicrobiales; f__Acidimicrobiaceae; g__Ilumatobacter	3	0	1	1	3	2	0	3	2	1	0	0	5	0	0	0	0	0	3	0	0	0	1	0	0	0	0	0	0	0	0	0	0	0	0
OTU1226	d__Bacteria; p__Acidobacteria	0	5	0	0	0	0	0	0	0	0	0	0	0	0	0	0	0	0	0	0	0	0	0	0	0	0	0	0	0	0	0	0	0	0	0
OTU1227	d__Bacteria; p__Bacteroidetes; c__Sphingobacteriia; o__Sphingobacteriales	3	2	0	0	0	0	0	1	0	0	0	0	0	5	0	0	0	0	0	0	0	0	0	1	0	0	0	0	0	0	0	0	0	0	0
OTU1228	d__Bacteria; p__Bacteroidetes; c__Cytophagia; o__Cytophagales	3	5	0	0	0	0	0	0	0	0	1	0	0	0	0	0	0	0	0	0	0	0	0	0	0	0	0	0	0	0	0	0	0	0	0
OTU1229	d__Bacteria	0	0	0	0	0	0	0	0	0	0	0	0	0	0	0	0	0	8	0	0	0	0	0	0	0	0	0	0	0	0	0	0	0	0	0
OTU123	d__Bacteria; p__Proteobacteria; c__Gammaproteobacteria; o__Xanthomonadales; f__Sinobacteraceae; g__Povalibacter; s__Povalibacter_uvarum	30	17	35	0	168	28	4	29	20	2	1	1	2	15	3	2	1	2	4	1	1	0	1	1	2	0	3	0	1	1	0	0	0	0	0
OTU1230	d__Bacteria; p__Bacteroidetes; c__Sphingobacteriia; o__Sphingobacteriales; f__Chitinophagaceae	7	0	0	0	0	0	0	0	0	0	0	0	0	0	0	0	0	0	0	0	0	0	0	0	0	0	0	0	0	0	0	0	0	0	0
OTU1231	d__Bacteria; p__Planctomycetes; c__Planctomycetia; o__Planctomycetales; f__Planctomycetaceae	1	4	2	0	0	0	0	0	0	0	0	0	0	0	0	0	0	1	0	0	0	0	0	0	0	0	0	0	0	0	0	0	0	0	0
OTU1232	d__Bacteria; p__Verrucomicrobia; c__Spartobacteria; g__Spartobacteria_genera_incertae_sedis	3	7	0	0	0	0	0	0	0	0	0	0	0	0	0	0	0	0	0	0	0	0	0	0	0	0	0	0	0	0	0	0	0	0	0
OTU1233	d__Bacteria; p__Verrucomicrobia; c__Subdivision3	5	8	3	0	0	0	0	0	0	0	0	0	0	0	0	0	0	0	0	0	0	0	0	0	0	0	0	0	0	0	0	0	0	0	0
OTU1234	d__Bacteria; p__Acidobacteria; c__Acidobacteria_Gp7; g__Gp7	0	2	10	0	0	0	0	0	1	0	0	0	0	6	0	0	0	0	0	0	0	0	0	0	0	0	0	0	0	0	0	0	0	0	0
OTU1235	d__Bacteria; p__Chloroflexi; c__Caldilineae; o__Caldilineales; f__Caldilineaceae; g__Litorilinea; s__Litorilinea_aerophila	0	0	0	0	0	0	0	0	0	0	0	0	0	0	0	0	0	0	0	0	0	0	6	0	0	0	0	0	0	0	0	0	0	0	0
OTU1236	d__Bacteria; p__Proteobacteria; c__Gammaproteobacteria; o__Xanthomonadales; f__Xanthomonadaceae	0	9	0	0	0	0	0	0	0	0	0	0	0	0	0	0	0	1	0	0	0	0	0	0	0	0	0	0	0	0	0	0	0	0	0
OTU1237	d__Bacteria	0	2	5	0	0	0	0	0	0	0	0	0	0	0	0	0	0	0	0	0	0	0	0	0	0	0	0	0	0	0	0	0	0	0	0
OTU1238	d__Bacteria; p__Actinobacteria; c__Actinobacteria; o__Actinomycetales; f__Streptomycetaceae; g__Streptomyces	1	1	0	0	1	0	1	0	2	0	0	0	9	0	0	0	0	0	0	0	0	0	0	0	0	0	0	0	7	0	0	0	0	0	0
OTU1239	d__Bacteria; p__Actinobacteria; c__Actinobacteria	40	2	0	0	0	4	1	0	2	2	0	0	0	0	0	0	0	0	0	0	0	0	0	0	0	0	3	0	0	0	0	0	0	0	0
OTU124	d__Archaea; p__Pacearchaeota	0	1	0	0	2	26	9	14	30	25	4	2	148	47	0	0	1	72	15	2	8	0	9	16	0	0	0	0	0	0	0	0	0	0	0
OTU1240	d__Bacteria	9	1	0	0	0	0	0	0	0	0	0	0	0	0	0	0	0	0	0	0	0	0	0	0	0	0	0	0	0	0	0	0	0	0	0
OTU1241	d__Bacteria; p__Proteobacteria; c__Alphaproteobacteria	0	0	0	0	0	0	0	0	0	0	0	0	0	0	0	0	0	0	0	0	0	0	0	0	0	0	10	0	0	0	0	0	0	0	0
OTU1242	d__Bacteria	4	5	0	0	0	0	0	0	1	0	0	0	0	0	0	0	0	0	0	0	0	0	0	0	0	0	0	0	0	0	0	0	0	0	0
OTU1243	d__Bacteria; p__Actinobacteria; c__Actinobacteria; o__Actinomycetales	13	0	0	0	0	0	0	0	0	1	0	0	0	0	0	0	0	0	0	0	0	0	0	0	0	0	0	0	0	0	0	0	0	0	0
OTU1244	d__Bacteria; p__Proteobacteria; c__Alphaproteobacteria	7	4	0	0	0	0	1	0	0	0	0	0	0	3	0	0	0	0	0	1	0	0	0	0	0	0	0	0	0	0	0	0	0	0	0
OTU1245	d__Bacteria; p__Proteobacteria; c__Deltaproteobacteria; o__Myxococcales	0	0	6	0	0	0	0	0	4	0	0	0	0	0	0	0	0	0	0	0	0	0	0	0	0	0	0	0	0	0	0	0	0	0	0
OTU1246	d__Bacteria	0	0	0	0	0	0	0	0	0	2	0	0	1	0	0	0	0	0	8	2	0	0	0	0	0	0	0	0	0	0	0	0	0	0	0
OTU1247	d__Bacteria	0	0	0	0	0	0	0	0	0	0	0	0	9	0	0	0	0	0	0	0	0	0	0	0	0	0	0	0	0	0	0	0	0	0	0
OTU1248	d__Bacteria; p__Proteobacteria; c__Gammaproteobacteria	0	0	0	0	0	0	0	0	0	0	0	0	0	0	0	0	0	0	0	0	0	0	0	0	0	0	6	0	0	0	0	0	0	0	0
OTU1249	d__Bacteria; p__Actinobacteria; c__Actinobacteria; o__Solirubrobacterales	4	7	0	0	0	0	0	0	0	0	0	0	0	0	0	0	0	0	0	0	0	0	0	0	0	0	0	0	0	0	0	0	0	0	0
OTU125	d__Bacteria	2	10	16	31	44	62	14	41	50	12	1	2	15	29	1	1	14	2	68	1	1	7	4	15	0	0	0	1	1	0	0	1	0	0	0
OTU1250	d__Bacteria; p__Planctomycetes; c__Planctomycetia; o__Planctomycetales; f__Planctomycetaceae	3	3	3	0	0	0	0	0	0	0	0	0	0	0	0	0	0	0	0	0	0	0	0	0	0	0	0	0	0	0	0	0	0	0	0
OTU1251	d__Bacteria; p__Planctomycetes; c__Planctomycetia; o__Planctomycetales; f__Planctomycetaceae	1	1	0	0	0	0	0	0	0	0	0	0	0	0	0	0	0	0	0	0	0	0	0	0	0	0	0	0	0	3	0	0	0	0	0
OTU1252	d__Bacteria	0	0	0	0	0	0	0	0	0	0	0	0	0	0	0	1	6	0	0	0	0	0	0	0	0	0	0	0	0	0	0	0	0	0	0
OTU1253	d__Bacteria; p__Proteobacteria; c__Deltaproteobacteria; o__Bdellovibrionales; f__Bdellovibrionaceae; g__Vampirovibrio; s__Vampirovibrio_chlorellavorus	6	0	2	0	0	0	0	0	0	0	0	0	0	0	0	0	0	0	0	0	0	0	0	0	0	0	0	0	0	0	0	0	0	0	0
OTU1254	d__Bacteria; p__Proteobacteria; c__Deltaproteobacteria; o__Myxococcales	2	0	0	0	0	0	0	3	0	0	0	0	0	0	0	0	0	0	2	0	0	0	0	0	0	0	0	0	0	0	0	0	0	0	0
OTU1255	d__Bacteria; p__Actinobacteria	4	2	0	0	0	0	0	0	0	0	0	0	0	1	0	0	0	0	0	0	0	0	0	0	0	0	0	0	0	0	0	0	0	0	0
OTU1256	d__Bacteria	0	0	0	0	4	3	0	0	0	1	0	0	0	0	0	0	0	0	0	0	0	0	0	0	0	0	0	0	0	0	0	0	0	0	0
OTU1257	d__Bacteria; p__Planctomycetes; c__Planctomycetia; o__Planctomycetales; f__Planctomycetaceae	0	9	0	0	0	0	0	0	0	0	0	0	0	0	0	0	0	0	0	0	0	0	0	0	0	0	0	0	0	0	0	0	0	0	0
OTU1258	d__Bacteria	0	9	0	0	0	0	0	0	0	0	0	0	0	0	0	0	0	0	0	0	0	0	0	0	0	0	0	0	0	0	0	0	0	0	0
OTU1259	d__Bacteria; p__Proteobacteria; c__Betaproteobacteria	3	2	3	0	0	0	0	0	0	0	0	0	0	0	0	0	0	0	0	0	0	0	0	0	0	0	0	0	0	0	0	0	0	0	0
OTU126	d__Bacteria; p__Actinobacteria; c__Actinobacteria; o__Solirubrobacterales	44	22	49	34	26	84	14	79	50	70	32	1	80	7	1	4	1	13	17	1	80	2	16	4	2	0	3	30	0	2	0	0	0	0	0
OTU1260	d__Bacteria	6	0	0	0	0	0	0	1	0	0	0	0	0	0	0	0	0	0	0	0	0	0	0	0	0	0	0	0	0	0	0	0	0	0	0
OTU1261	d__Bacteria; p__Proteobacteria; c__Deltaproteobacteria; o__Myxococcales; f__Nannocystaceae; g__Enhygromyxa; s__Enhygromyxa_salina	0	5	0	0	2	1	0	0	0	0	0	0	0	0	0	0	0	0	0	0	0	0	0	0	0	0	0	0	0	0	0	0	0	0	0
OTU1262	d__Bacteria; p__Proteobacteria; c__Alphaproteobacteria; o__Rhodospirillales; f__Acetobacteraceae; g__Roseomonas; s__Roseomonas_vinacea	0	0	1	0	0	0	0	0	0	0	4	0	0	0	0	0	0	0	0	0	0	0	0	0	0	0	2	0	0	3	0	0	0	0	0
OTU1263	d__Bacteria; p__Deinococcus-Thermus; c__Deinococci; o__Deinococcales; f__Trueperaceae; g__Truepera; s__Truepera_radiovictrix	0	0	0	0	0	0	3	0	0	0	0	0	0	0	0	0	0	0	3	0	0	0	0	0	0	0	0	0	0	0	0	0	0	0	0
OTU1264	d__Bacteria; p__Proteobacteria; c__Deltaproteobacteria; o__Myxococcales; f__Polyangiaceae	3	0	5	0	0	0	0	0	0	0	0	0	0	0	0	0	0	0	0	0	0	0	0	0	0	0	0	0	0	0	0	0	0	0	0
OTU1265	d__Bacteria; p__Acidobacteria; c__Acidobacteria_Gp3; g__Gp3	2	0	0	0	0	0	0	0	0	0	0	0	0	0	0	0	0	0	0	0	0	0	0	0	0	3	0	0	0	0	0	0	0	0	0
OTU1266	d__Bacteria; p__Parcubacteria; g__Parcubacteria_genera_incertae_sedis	5	0	0	0	0	0	0	0	0	0	0	0	0	0	0	0	0	0	0	0	0	0	0	0	0	0	0	0	0	0	0	0	0	0	0
OTU1267	d__Bacteria	0	0	4	0	0	0	0	0	0	0	0	0	0	0	0	0	0	0	0	0	5	0	0	0	0	0	0	0	0	0	0	0	0	0	0
OTU1268	d__Bacteria; p__Actinobacteria; c__Actinobacteria	0	0	0	0	0	2	0	1	1	0	1	0	0	0	0	0	0	0	0	0	0	0	0	0	0	0	1	0	0	0	0	0	0	0	0
OTU1269	d__Bacteria	0	0	0	0	7	0	0	0	0	0	0	0	0	0	0	0	0	0	0	0	0	0	0	0	0	0	0	0	0	0	0	0	0	0	0
OTU127	d__Bacteria; p__Acidobacteria	1	1	1	2	69	182	34	158	63	17	7	1	1	1	1	0	8	4	64	9	3	1	4	1	1	0	2	0	0	0	0	0	0	0	0
OTU1270	d__Bacteria	0	0	0	0	0	5	0	0	0	0	0	0	0	0	0	0	0	0	0	0	0	0	0	0	0	0	0	0	0	0	0	0	0	0	0
OTU1271	d__Bacteria	0	0	0	0	0	4	0	2	2	1	0	0	0	0	0	0	0	0	0	0	0	0	0	0	0	0	0	0	0	0	0	0	0	0	0
OTU1272	d__Bacteria; p__Planctomycetes; c__Planctomycetia; o__Planctomycetales; f__Planctomycetaceae	7	3	1	0	0	0	0	0	0	0	0	0	0	0	0	0	0	0	0	0	0	0	0	0	0	0	0	0	0	0	0	0	0	0	0
OTU1273	d__Bacteria; p__Bacteroidetes; c__Cytophagia; o__Cytophagales; f__Cytophagaceae; g__Rhodocytophaga; s__Rhodocytophaga_aerolata	0	0	0	0	0	0	0	0	0	0	0	0	0	0	0	0	8	0	0	0	0	0	0	0	0	0	0	6	0	0	0	0	0	0	0
OTU1274	d__Bacteria	0	0	0	0	0	0	0	0	0	0	0	0	0	0	0	0	0	0	0	0	0	0	1	0	0	0	5	0	0	0	0	0	0	0	0
OTU1275	d__Bacteria; p__Planctomycetes; c__Planctomycetia; o__Planctomycetales; f__Planctomycetaceae	0	0	4	0	5	0	0	0	0	0	0	0	0	0	0	0	0	0	0	0	0	0	0	0	0	0	0	0	0	0	0	0	0	0	0
OTU1276	d__Bacteria	2	0	12	0	0	0	0	0	0	0	0	0	0	0	0	0	0	0	0	0	0	0	0	0	0	0	0	0	0	0	0	0	0	0	0
OTU1277	d__Bacteria	5	8	12	0	0	0	0	0	0	0	0	0	0	0	0	1	0	0	0	0	0	0	0	0	0	0	0	0	0	0	0	0	0	0	0
OTU1278	d__Bacteria; p__Proteobacteria; c__Deltaproteobacteria	1	1	8	5	2	1	0	0	0	0	0	0	1	0	0	0	0	0	0	0	0	0	0	0	0	0	0	0	0	0	0	0	0	0	0
OTU1279	d__Bacteria; p__Acidobacteria; c__Acidobacteria_Gp5; g__Gp5	0	3	2	0	0	0	2	0	0	0	0	0	0	0	0	0	0	0	0	0	0	0	0	0	0	0	0	0	0	0	0	0	0	0	0
OTU128	d__Bacteria; p__Proteobacteria; c__Alphaproteobacteria; o__Sphingomonadales; f__Erythrobacteraceae	0	0	2	3	0	1	0	4	0	1	0	0	0	1	0	1	0	0	1	2	4	1	7	2	0	32	142	41	1	183	0	0	0	0	0
OTU1280	d__Bacteria; p__Proteobacteria; c__Betaproteobacteria	0	8	0	0	0	0	0	0	0	0	0	0	0	0	0	0	0	0	0	0	0	0	0	0	0	0	0	0	0	0	0	0	0	0	0
OTU1281	d__Bacteria	0	4	2	0	0	0	0	0	0	0	0	0	0	0	0	0	0	1	0	0	0	0	0	0	0	0	0	0	0	0	0	0	0	0	0
OTU1282	d__Bacteria; p__Acidobacteria; c__Acidobacteria_Gp3	0	0	0	0	0	0	0	0	0	0	0	0	0	10	0	0	0	0	0	0	0	0	0	0	0	0	0	0	0	0	0	0	0	0	0
OTU1283	d__Bacteria; p__Proteobacteria; c__Alphaproteobacteria	0	0	0	0	0	0	0	0	0	0	0	0	0	0	0	0	0	0	0	0	0	0	0	0	0	0	0	0	0	0	0	6	0	0	0
OTU1284	d__Bacteria; p__Verrucomicrobia; c__Opitutae; o__Opitutales; f__Opitutaceae; g__Opitutus; s__Opitutus_terrae	0	5	0	0	0	0	0	0	0	0	0	0	0	0	0	0	0	0	0	0	0	0	0	0	0	0	0	0	0	0	0	0	0	0	0
OTU1285	d__Bacteria; p__Bacteroidetes; c__Sphingobacteriia; o__Sphingobacteriales; f__Sphingobacteriaceae; g__Solitalea; s__Solitalea_koreensis	0	5	1	0	0	0	0	0	0	0	0	0	0	0	0	0	0	0	0	0	0	0	0	0	0	0	0	0	0	0	0	0	0	0	0
OTU1286	d__Bacteria; p__Proteobacteria; c__Deltaproteobacteria	9	5	2	0	0	0	0	0	0	0	0	0	0	0	0	0	0	0	0	0	0	0	0	0	0	0	0	0	0	0	0	0	0	0	0
OTU1287	d__Bacteria; p__Cyanobacteria/Chloroplast; c__Cyanobacteria	0	0	0	0	0	0	0	0	0	0	0	0	0	0	0	0	0	0	0	0	0	0	10	0	0	0	0	0	0	0	0	0	0	0	0
OTU1288	d__Bacteria; p__Proteobacteria; c__Alphaproteobacteria	0	0	1	0	1	3	0	0	0	0	0	0	0	0	0	0	0	0	1	0	0	0	0	0	0	0	0	0	0	0	0	0	0	0	0
OTU1289	d__Bacteria	0	0	0	0	0	0	0	0	0	0	0	0	0	0	0	0	0	0	0	0	0	0	5	6	0	0	0	0	0	0	0	0	0	0	0
OTU129	d__Bacteria	0	1	20	81	68	31	23	39	17	39	22	0	22	14	1	13	1	33	12	6	51	16	141	20	2	10	11	4	6	5	11	1	0	0	0
OTU1290	d__Bacteria; p__Proteobacteria; c__Gammaproteobacteria	2	0	4	0	1	1	0	0	0	0	0	0	0	0	0	0	0	0	0	0	0	0	1	0	0	0	0	0	0	0	0	0	0	0	0
OTU1291	d__Bacteria; p__Bacteroidetes; c__Sphingobacteriia; o__Sphingobacteriales; f__Sphingobacteriaceae; g__Pseudopedobacter	0	0	0	0	0	0	0	0	0	0	0	0	0	6	0	0	0	0	0	0	0	0	0	0	0	0	0	0	0	0	0	0	0	0	0
OTU1292	d__Bacteria; p__Proteobacteria; c__Betaproteobacteria	6	1	0	0	0	0	0	0	0	0	0	0	0	1	0	0	0	1	0	0	0	0	0	0	0	0	0	0	0	0	0	0	0	0	0
OTU1293	d__Bacteria; p__Verrucomicrobia; c__Subdivision3; g__Subdivision3_genera_incertae_sedis	2	2	3	0	0	0	0	0	0	0	0	0	0	0	0	0	0	0	0	0	0	0	0	0	0	0	0	0	0	0	0	0	0	0	0
OTU1294	d__Bacteria; p__Acidobacteria; c__Acidobacteria_Gp6; g__Gp6	1	0	5	0	0	0	0	0	0	0	0	0	0	0	0	0	0	0	0	0	0	0	0	0	0	0	0	0	0	0	0	0	0	0	0
OTU1295	d__Bacteria; p__Proteobacteria; c__Deltaproteobacteria	0	0	0	0	0	0	0	0	0	0	0	0	0	0	0	0	0	0	0	0	6	0	0	0	0	0	0	0	0	0	0	0	0	0	0
OTU1296	d__Bacteria; p__Proteobacteria; c__Alphaproteobacteria; o__Rhizobiales	0	0	0	0	0	4	0	3	0	0	0	0	0	0	0	0	0	0	0	0	0	0	0	0	0	0	0	0	0	0	0	0	0	0	0
OTU1297	d__Bacteria	8	0	0	0	0	0	0	0	0	0	0	0	0	0	0	0	0	0	0	0	0	0	0	0	0	0	0	0	0	0	0	0	0	0	0
OTU1298	d__Bacteria; p__Proteobacteria; c__Gammaproteobacteria	7	4	0	0	0	0	0	0	0	0	0	0	0	0	0	0	0	0	0	0	0	0	0	0	1	0	0	0	0	0	0	0	0	0	0
OTU1299	d__Bacteria; p__Verrucomicrobia; c__Spartobacteria; g__Spartobacteria_genera_incertae_sedis	0	6	0	0	0	0	0	0	0	0	0	0	0	0	0	0	0	0	0	0	0	0	0	0	0	0	0	0	0	0	0	0	0	0	0
OTU13	d__Bacteria; p__Actinobacteria; c__Actinobacteria; o__Actinomycetales; f__Pseudonocardiaceae; g__Pseudonocardia	24	25	32	10	118	272	541	775	679	1409	467	18	243	355	203	328	29	30	260	7	32	451	38	339	468	0	27	86	1400	167	86	1	0	1	0
OTU130	d__Bacteria; p__Acidobacteria; c__Acidobacteria_Gp6; g__Gp6	44	13	109	2	251	17	3	11	2	0	0	0	1	11	0	1	0	0	3	1	1	0	0	0	0	0	0	0	0	0	1	0	0	0	0
OTU1300	d__Bacteria	4	6	1	0	0	0	0	0	0	0	0	0	0	0	0	0	0	0	0	0	0	0	0	0	0	0	0	0	0	0	0	0	0	0	0
OTU1301	d__Bacteria; p__Planctomycetes; c__Planctomycetia; o__Planctomycetales; f__Planctomycetaceae	0	0	0	0	2	13	4	0	1	0	0	0	0	0	0	0	0	0	1	0	0	0	0	0	0	0	0	0	0	0	0	0	0	0	0
OTU1302	d__Bacteria; p__Proteobacteria; c__Alphaproteobacteria; o__Rhodospirillales	3	1	12	0	0	0	0	0	0	0	0	0	0	0	0	0	0	0	0	0	0	0	0	0	0	0	0	0	0	0	0	0	0	0	0
OTU1303	d__Bacteria; p__Proteobacteria; c__Deltaproteobacteria; o__Myxococcales	0	12	0	0	0	0	0	0	0	0	0	0	0	0	0	0	0	0	0	0	0	0	0	0	0	0	0	0	0	0	0	0	0	0	0
OTU1304	d__Bacteria; p__Verrucomicrobia; c__Subdivision3	9	6	0	0	0	1	0	0	0	0	0	0	0	0	0	0	0	0	0	0	0	0	0	0	0	0	0	0	0	0	0	0	0	0	0
OTU1305	d__Bacteria; p__Proteobacteria; c__Betaproteobacteria	4	2	2	0	1	0	0	1	0	0	0	0	0	0	0	0	0	0	0	0	0	0	0	0	0	0	0	0	0	0	0	0	0	0	0
OTU1306	d__Bacteria	0	0	0	0	0	0	0	0	0	0	0	0	0	0	0	0	0	0	0	0	0	0	0	0	0	0	0	6	0	0	0	0	0	0	0
OTU1307	d__Bacteria; p__Bacteroidetes; c__Sphingobacteriia; o__Sphingobacteriales; f__Chitinophagaceae; g__Parafilimonas; s__Parafilimonas_terrae	0	0	0	0	0	0	0	0	0	0	0	0	0	6	0	0	0	0	0	0	0	0	0	0	0	0	0	0	0	0	0	0	0	0	0
OTU1308	d__Bacteria; p__Bacteroidetes; c__Cytophagia; o__Cytophagales; f__Cytophagaceae; g__Larkinella	0	0	0	0	0	0	0	0	0	0	0	0	5	0	0	0	0	0	0	0	0	0	0	0	0	0	0	0	0	0	0	0	0	0	0
OTU1309	d__Bacteria; p__Acidobacteria; c__Acidobacteria_Gp6; g__Gp6	0	1	6	0	0	0	0	0	0	0	0	0	0	0	0	0	0	0	0	0	0	0	0	0	0	0	0	0	0	0	0	0	0	0	0
OTU131	d__Bacteria; p__Proteobacteria; c__Alphaproteobacteria; o__Sphingomonadales; f__Sphingomonadaceae; g__Sphingomonas	35	16	46	0	124	48	24	24	5	1	1	0	1	0	1	264	6	1	5	0	35	0	15	8	0	18	73	16	9	0	0	0	0	0	0
OTU1310	d__Bacteria; p__Proteobacteria	0	0	4	0	1	0	0	0	0	0	0	0	0	0	0	0	0	0	0	0	0	0	0	0	0	0	0	0	0	0	0	0	0	0	0
OTU1311	d__Bacteria; p__Proteobacteria; c__Gammaproteobacteria	0	0	4	0	0	0	1	0	0	0	0	0	0	0	0	0	0	0	0	0	0	0	0	0	0	0	0	0	0	0	0	0	0	0	0
OTU1312	d__Bacteria; p__Planctomycetes; c__Planctomycetia; o__Planctomycetales; f__Planctomycetaceae; g__Pirellula; s__Pirellula_staleyi	6	3	3	0	8	0	0	0	0	0	0	0	0	0	0	0	0	0	0	0	0	0	0	0	0	0	0	0	0	0	0	0	0	0	0
OTU1313	d__Bacteria; p__Verrucomicrobia; c__Spartobacteria; g__Spartobacteria_genera_incertae_sedis	0	5	0	0	0	0	0	0	0	0	0	0	0	0	0	0	0	0	0	0	0	0	0	0	0	0	0	0	0	0	0	0	0	0	0
OTU1314	d__Bacteria; p__Proteobacteria; c__Deltaproteobacteria; o__Myxococcales; f__Polyangiaceae; g__Chondromyces	0	1	4	0	0	0	0	0	0	0	0	0	0	0	0	0	0	0	0	0	0	0	0	0	0	0	0	0	0	0	0	0	0	0	0
OTU1315	d__Bacteria; p__Actinobacteria; c__Actinobacteria; o__Solirubrobacterales	2	9	2	0	0	0	0	0	0	0	0	0	0	0	0	0	0	0	0	0	0	0	0	0	0	0	0	0	0	0	0	0	0	0	0
OTU1316	d__Bacteria; p__Proteobacteria	0	0	2	2	4	4	0	0	0	0	0	0	0	0	0	0	0	0	0	0	0	0	0	0	0	0	0	0	0	0	0	0	0	0	0
OTU1317	d__Bacteria	0	0	6	0	0	0	0	0	0	0	0	0	0	1	0	0	0	0	0	0	0	0	0	0	0	0	0	0	0	0	0	0	0	0	0
OTU1318	d__Bacteria; p__Actinobacteria; c__Actinobacteria; o__Actinomycetales; f__Streptomycetaceae; g__Streptomyces	22	26	2	0	9	2	0	1	2	4	9	0	1	2	1	3	15	1	0	1	0	0	0	0	1	0	0	0	4	0	0	0	0	0	0
OTU1319	d__Bacteria; p__Proteobacteria; c__Deltaproteobacteria	0	0	0	5	1	4	0	0	1	0	0	0	0	0	0	0	0	0	0	0	0	0	0	0	0	0	0	0	0	0	0	0	0	0	0
OTU132	d__Bacteria; p__Verrucomicrobia; c__Subdivision3; g__Subdivision3_genera_incertae_sedis	2	4	4	9	64	72	28	46	35	22	4	0	1	2	1	0	1	1	1	23	27	0	11	1	0	33	0	0	0	0	0	0	0	0	0
OTU1320	d__Bacteria	0	0	0	0	0	0	0	0	0	0	0	0	0	0	0	0	0	0	0	0	0	0	0	0	0	0	6	0	0	0	0	0	0	0	0
OTU1321	d__Bacteria	0	0	0	0	3	1	0	0	0	0	0	0	0	0	0	0	0	0	1	0	0	0	0	0	0	0	0	0	0	0	0	0	0	0	0
OTU1322	d__Bacteria	0	3	0	0	0	0	0	0	0	0	0	0	4	0	0	0	0	0	0	0	0	0	0	0	0	0	0	0	0	0	0	0	0	0	0
OTU1323	d__Bacteria; p__Bacteroidetes; c__Cytophagia; o__Cytophagales; f__Cytophagaceae; g__Hymenobacter	0	0	0	0	0	0	0	0	0	0	0	0	0	0	0	0	0	0	0	0	5	0	0	0	0	1	0	0	0	0	0	0	0	0	0
OTU1324	d__Bacteria	0	0	9	0	0	0	0	0	0	0	0	0	0	0	0	0	0	0	0	0	0	0	0	0	0	0	0	1	0	0	0	0	0	0	0
OTU1325	d__Bacteria; p__Bacteroidetes; c__Cytophagia; o__Cytophagales	0	3	0	0	0	0	0	0	0	0	0	0	0	0	0	0	0	0	0	0	0	0	0	1	0	0	0	0	0	0	0	0	0	0	0
OTU1326	d__Bacteria; p__Proteobacteria; c__Gammaproteobacteria; o__Xanthomonadales; f__Xanthomonadaceae	0	0	0	0	0	0	0	1	0	0	0	0	0	4	0	0	0	0	0	0	0	0	0	0	0	0	0	0	0	0	0	0	0	0	0
OTU1327	d__Bacteria	6	0	1	0	0	0	0	0	0	0	0	0	0	0	0	0	0	1	0	0	0	0	0	0	0	0	0	0	0	0	0	0	0	0	0
OTU1328	d__Bacteria; p__Bacteroidetes; c__Flavobacteriia; o__Flavobacteriales; f__Flavobacteriaceae; g__Cloacibacterium; s__Cloacibacterium_normanense	0	0	0	0	0	0	0	0	0	0	0	0	0	0	0	0	0	8	0	0	0	0	0	0	0	0	0	0	0	0	0	0	0	0	0
OTU1329	d__Bacteria; p__Proteobacteria; c__Gammaproteobacteria	3	0	0	0	0	0	0	0	0	0	0	0	0	0	0	0	0	0	0	0	0	0	0	0	0	0	0	0	0	0	0	0	0	3	0
OTU133	d__Bacteria	4	0	35	0	12	3	7	34	2	1	0	0	19	94	0	0	16	67	49	6	17	0	0	0	0	0	0	0	0	0	0	0	0	0	0
OTU1330	d__Bacteria; p__Firmicutes; c__Clostridia; o__Clostridiales	0	0	0	0	0	0	0	0	0	0	0	0	0	0	0	0	0	0	0	0	0	0	0	0	0	0	8	0	0	0	0	0	0	0	0
OTU1331	d__Archaea; p__Thaumarchaeota	0	0	0	0	1	0	0	2	0	0	0	0	0	0	0	0	0	0	0	0	0	0	0	0	0	0	0	0	0	0	3	0	0	0	0
OTU1332	d__Bacteria	0	2	0	0	0	0	0	0	0	0	0	0	0	3	0	0	0	0	0	0	0	0	0	0	0	0	0	0	0	0	0	0	0	0	0
OTU1333	d__Bacteria; p__Acidobacteria; c__Acidobacteria_Gp17; g__Gp17	2	14	2	0	0	1	0	0	0	0	0	0	0	0	0	0	0	0	0	0	0	0	0	0	0	0	0	0	0	0	0	0	0	0	0
OTU1334	d__Bacteria; p__Proteobacteria; c__Gammaproteobacteria; o__Vibrionales; f__Vibrionaceae; g__Photobacterium	0	0	0	0	0	0	0	0	0	0	0	0	0	0	0	0	0	0	0	0	0	0	0	0	3	0	0	0	0	0	0	1	0	0	0
OTU1335	d__Bacteria; p__Firmicutes; c__Bacilli; o__Bacillales; f__Paenibacillaceae_1; g__Paenibacillus; s__Paenibacillus_koleovorans	0	0	0	0	6	0	0	1	0	0	0	0	0	0	0	0	0	0	0	0	0	0	0	0	0	0	0	0	0	0	0	0	0	0	0
OTU1336	d__Bacteria	1	0	1	0	6	0	0	7	0	0	0	0	0	0	0	0	0	0	0	0	0	0	0	0	0	0	0	0	0	0	0	0	0	0	0
OTU1337	d__Bacteria; p__Proteobacteria; c__Gammaproteobacteria; o__Pseudomonadales; f__Pseudomonadaceae; g__Cellvibrio; s__Cellvibrio_fulvus	3	1	0	0	0	0	0	0	0	1	0	0	0	1	0	0	0	0	0	0	0	0	0	0	0	8	0	0	4	0	0	0	0	0	0
OTU1338	d__Bacteria; p__Gemmatimonadetes; c__Gemmatimonadetes; o__Gemmatimonadales; f__Gemmatimonadaceae; g__Gemmatimonas; s__Gemmatimonas_aurantiaca	5	0	0	0	0	0	0	0	0	0	0	0	0	0	0	0	0	0	0	0	0	0	0	1	0	0	0	0	0	0	0	0	0	0	0
OTU1339	d__Bacteria; p__Proteobacteria; c__Deltaproteobacteria; o__Myxococcales	10	0	0	0	0	0	0	0	0	0	0	0	0	0	0	0	0	0	0	0	0	0	0	0	0	0	0	0	0	0	0	0	0	0	0
OTU134	d__Bacteria; p__Actinobacteria; c__Actinobacteria	1	6	3	3	11	2	0	180	10	2	0	15	1	1	0	5	3	43	17	3	23	1	4	1	0	0	0	0	0	0	0	0	0	0	0
OTU1340	d__Bacteria; p__Proteobacteria; c__Deltaproteobacteria	0	0	0	0	0	0	0	0	0	0	0	0	0	5	0	0	0	0	0	0	0	0	0	0	0	0	0	0	0	0	0	0	0	0	0
OTU1341	d__Bacteria; p__Acidobacteria; c__Acidobacteria_Gp16	0	0	0	6	0	2	0	0	0	0	0	0	0	0	0	0	0	0	0	0	0	0	0	0	0	0	0	0	1	0	0	0	0	0	0
OTU1342	d__Bacteria	0	6	0	0	0	0	0	0	0	0	0	0	0	0	0	0	0	0	0	0	0	0	0	0	0	0	0	0	0	0	0	0	0	0	0
OTU1343	d__Bacteria; p__Actinobacteria; c__Actinobacteria; o__Acidimicrobiales; f__Acidimicrobiaceae; g__Ilumatobacter	0	0	0	0	0	0	0	0	0	0	0	0	0	6	0	0	0	0	0	0	0	0	0	0	0	0	0	0	0	0	0	0	0	0	0
OTU1344	d__Bacteria	1	0	0	0	2	0	0	0	0	0	0	0	0	0	0	0	0	0	0	0	0	0	0	0	0	0	0	3	0	0	0	0	0	0	0
OTU1345	d__Bacteria; p__Proteobacteria; c__Gammaproteobacteria; o__Chromatiales; f__Chromatiaceae; g__Rheinheimera; s__Rheinheimera_soli	0	0	0	0	3	2	3	2	3	0	0	0	0	1	0	0	0	0	0	0	0	0	0	1	0	0	0	0	0	0	0	0	0	0	0
OTU1346	d__Bacteria; p__Verrucomicrobia; c__Verrucomicrobiae; o__Verrucomicrobiales; f__Verrucomicrobiaceae; g__Luteolibacter	4	2	0	0	0	0	0	0	0	0	0	0	0	0	0	0	0	0	0	0	0	0	0	0	0	0	0	0	0	0	0	0	0	0	0
OTU1347	d__Bacteria; p__Planctomycetes; c__Planctomycetia; o__Planctomycetales; f__Planctomycetaceae	0	0	3	0	3	0	0	0	1	0	0	0	0	0	0	0	0	0	0	0	0	0	0	0	0	0	0	0	0	0	0	0	0	0	0
OTU1348	d__Bacteria; p__Actinobacteria; c__Actinobacteria	1	2	5	0	2	0	0	0	0	0	0	0	5	0	0	0	0	0	0	0	0	0	0	0	0	0	0	0	0	0	0	0	0	0	0
OTU1349	d__Bacteria; p__Firmicutes; c__Clostridia; o__Clostridiales; f__Ruminococcaceae	0	0	0	0	0	0	0	0	0	0	0	0	0	7	0	0	0	0	0	0	0	0	0	0	0	0	0	0	0	0	0	0	0	0	0
OTU135	d__Bacteria; p__Bacteroidetes; c__Sphingobacteriia; o__Sphingobacteriales; f__Chitinophagaceae; g__Chitinophaga	2	1	1	0	1	2	0	1	2	0	3	21	435	207	21	6	40	3	64	0	298	3	105	57	0	8	0	0	3	1	0	0	0	0	0
OTU1350	d__Bacteria; p__Proteobacteria; c__Gammaproteobacteria	0	0	1	0	1	0	0	6	0	0	0	0	0	1	0	0	0	0	0	0	0	0	0	0	0	0	0	0	0	0	0	0	0	0	0
OTU1351	d__Bacteria	0	1	8	0	0	0	0	0	0	0	0	0	0	0	0	0	0	0	0	0	0	0	0	0	0	0	0	0	0	0	0	0	0	0	0
OTU1352	d__Bacteria; p__Actinobacteria; c__Actinobacteria	7	3	0	0	0	0	0	0	0	4	0	0	0	0	0	0	0	0	0	0	0	0	0	0	0	0	0	1	0	0	0	0	0	0	0
OTU1353	d__Bacteria; p__Actinobacteria; c__Actinobacteria	1	0	0	8	0	0	0	0	0	0	0	0	0	0	0	0	0	0	0	0	0	0	0	0	0	0	0	0	0	0	0	0	0	0	0
OTU1354	d__Bacteria; p__Acidobacteria	0	5	0	0	0	0	0	0	0	0	0	0	0	0	0	0	0	0	0	0	0	0	0	0	0	0	0	0	0	0	0	0	0	0	0
OTU1355	d__Bacteria; p__Actinobacteria; c__Actinobacteria	3	0	2	0	0	0	0	0	0	0	0	0	0	0	0	0	0	0	0	0	0	0	0	0	0	0	0	0	0	0	0	0	0	0	0
OTU1356	d__Bacteria; p__Firmicutes; c__Negativicutes; o__Selenomonadales; f__Veillonellaceae; g__Propionispira; s__Propionispira_arboris	0	5	0	0	0	0	0	0	0	0	0	0	0	0	0	0	0	0	0	0	0	0	0	0	0	0	0	0	0	0	0	0	0	0	0
OTU1357	d__Bacteria; p__Acidobacteria; c__Acidobacteria_Gp4; g__Blastocatella; s__Blastocatella_fastidiosa	11	1	0	0	0	0	0	0	0	0	0	0	0	1	0	0	0	0	0	0	0	0	0	0	0	0	0	0	0	0	0	0	0	0	0
OTU1358	d__Bacteria; p__Proteobacteria; c__Deltaproteobacteria; o__Desulfuromonadales; f__Geobacteraceae; g__Geobacter	0	0	0	0	0	0	0	0	0	0	0	0	0	4	0	0	0	0	0	0	0	0	0	0	0	0	0	0	0	0	0	0	0	0	0
OTU1359	d__Bacteria; p__Planctomycetes; c__Planctomycetia; o__Planctomycetales; f__Planctomycetaceae; g__Blastopirellula	0	0	1	0	5	4	0	3	1	0	0	0	0	0	0	0	0	0	0	0	0	0	0	0	0	0	0	0	0	0	0	0	0	0	0
OTU136	d__Archaea; p__Thaumarchaeota	0	1	2	19	18	12	18	10	0	70	41	47	23	18	0	1	6	28	77	15	51	2	11	1	0	0	1	0	0	1	0	0	0	0	0
OTU1360	d__Bacteria; p__Proteobacteria; c__Deltaproteobacteria	8	1	0	0	0	0	0	0	0	0	0	0	0	0	0	0	0	0	0	0	0	0	0	0	0	0	0	0	0	0	0	0	0	0	0
OTU1361	d__Bacteria	5	0	0	0	0	0	0	0	0	0	0	0	0	0	0	0	0	0	0	0	0	0	0	0	0	0	0	0	0	0	0	0	0	0	0
OTU1362	d__Bacteria; p__Proteobacteria; c__Deltaproteobacteria	4	1	0	0	2	0	3	0	0	0	0	0	0	0	0	0	0	0	0	0	0	0	0	0	0	0	0	0	0	0	0	0	0	0	0
OTU1363	d__Bacteria; p__Actinobacteria; c__Actinobacteria; o__Gaiellales; f__Gaiellaceae; g__Gaiella; s__Gaiella_occulta	9	4	1	0	0	0	0	0	0	0	1	0	1	2	0	0	0	0	0	0	0	0	0	0	0	0	0	0	0	0	0	0	0	0	0
OTU1364	d__Bacteria; p__Actinobacteria; c__Actinobacteria; o__Actinomycetales; f__Microbacteriaceae; g__Agromyces; s__Agromyces_ramosus	13	1	2	0	1	0	1	0	0	0	0	0	0	0	0	0	0	0	0	0	0	0	0	0	0	0	0	0	0	0	0	0	0	0	0
OTU1365	d__Bacteria; p__Firmicutes; c__Bacilli; o__Bacillales	0	0	0	0	0	0	0	0	0	0	0	0	0	0	0	0	0	0	0	0	0	0	0	0	0	7	0	0	0	0	0	0	0	0	0
OTU1366	d__Bacteria; p__Firmicutes; c__Clostridia; o__Clostridiales	0	0	0	0	0	0	0	0	0	0	0	0	0	0	0	0	0	0	0	0	0	0	0	0	0	0	8	0	0	0	0	0	0	0	0
OTU1367	d__Bacteria	0	0	0	8	0	0	0	0	0	0	0	0	0	0	0	0	0	0	0	0	0	0	0	0	0	0	0	0	0	0	0	0	0	0	0
OTU1368	d__Bacteria; p__Firmicutes; c__Bacilli; o__Bacillales; f__Paenibacillaceae_1	0	0	2	0	3	0	0	0	0	0	0	0	0	0	0	0	0	0	0	0	0	0	0	0	0	0	0	0	0	0	0	0	0	0	0
OTU1369	d__Bacteria	0	0	10	0	2	0	0	0	0	0	0	0	0	0	0	0	0	0	0	0	0	0	0	0	0	0	0	0	0	0	0	0	0	0	0
OTU137	d__Bacteria; p__Actinobacteria; c__Actinobacteria	0	1	1	3	1	17	6	6	69	3	12	2	152	6	0	4	3	11	3	0	1	2	81	284	1	1	2	1	1	0	1	0	0	0	0
OTU1370	d__Bacteria; p__Proteobacteria; c__Gammaproteobacteria	0	0	0	5	0	0	0	0	0	0	0	0	0	0	0	0	0	0	0	0	0	0	0	0	0	0	0	0	0	0	0	0	0	0	0
OTU1371	d__Bacteria; p__Gemmatimonadetes; c__Gemmatimonadetes; o__Gemmatimonadales; f__Gemmatimonadaceae; g__Gemmatimonas; s__Gemmatimonas_aurantiaca	1	0	0	0	0	0	0	0	0	0	0	0	0	0	0	0	0	0	0	0	0	0	0	0	0	0	0	0	0	0	0	0	0	4	0
OTU1372	d__Bacteria; p__Bacteroidetes; c__Cytophagia; o__Cytophagales; g__Chryseolinea; s__Chryseolinea_serpens	12	0	0	0	1	0	0	0	0	0	0	0	0	0	0	0	0	0	0	0	0	0	0	0	0	0	0	0	0	0	0	0	0	0	0
OTU1373	d__Bacteria; p__Planctomycetes; c__Planctomycetia; o__Planctomycetales; f__Planctomycetaceae	0	2	5	0	0	0	0	0	0	0	0	0	0	0	0	0	0	0	0	0	0	0	0	0	0	0	0	0	0	0	0	0	0	0	0
OTU1374	d__Bacteria; p__Proteobacteria; c__Deltaproteobacteria; o__Myxococcales	0	3	1	0	0	0	0	0	0	0	0	0	0	4	0	0	0	0	0	0	0	0	0	0	0	0	3	0	0	0	0	0	0	0	0
OTU1375	d__Bacteria; p__Acidobacteria; c__Acidobacteria_Gp25	0	0	0	0	0	0	0	0	0	0	0	0	0	7	0	0	0	0	0	0	0	0	0	0	0	0	0	0	0	0	0	0	0	0	0
OTU1376	d__Bacteria; p__Actinobacteria; c__Actinobacteria; o__Actinomycetales	1	0	3	1	6	1	0	0	0	3	0	0	0	0	0	0	12	6	0	6	2	2	3	2	10	6	0	0	1	0	0	0	0	0	0
OTU1377	d__Bacteria	4	4	3	0	0	0	0	0	0	1	0	0	0	0	0	0	0	1	0	0	0	0	0	0	0	0	0	0	0	0	0	0	0	0	0
OTU1378	d__Bacteria; p__Proteobacteria	3	0	0	0	0	0	0	0	0	0	0	0	0	0	0	3	0	0	0	0	0	0	0	0	0	0	0	0	0	0	0	0	0	0	0
OTU1379	d__Bacteria; p__Proteobacteria	0	0	3	0	3	0	0	5	0	0	0	0	0	0	0	0	0	0	0	0	0	0	0	0	0	0	0	0	0	0	0	0	0	0	0
OTU138	d__Bacteria; p__Acidobacteria; c__Acidobacteria_Gp9; g__Gp9	1	1	25	16	10	7	5	30	2	17	6	0	4	11	0	1	37	53	75	2	38	0	0	1	0	0	0	0	1	1	0	0	0	0	0
OTU1380	d__Bacteria	1	3	0	0	0	0	0	0	0	0	0	0	0	0	0	0	0	0	0	0	0	0	0	0	0	0	0	0	0	0	0	0	0	0	0
OTU1381	d__Bacteria; p__Proteobacteria; c__Alphaproteobacteria; o__Rhodospirillales; f__Rhodospirillaceae	0	3	3	0	1	0	0	0	0	2	0	0	0	0	0	0	0	0	0	0	0	0	0	0	0	0	0	0	0	0	0	0	0	0	0
OTU1382	d__Bacteria	4	0	0	0	0	1	0	0	0	0	0	0	0	0	0	0	0	0	0	0	0	0	0	1	0	0	0	0	0	0	0	0	0	0	0
OTU1383	d__Bacteria; p__Parcubacteria; g__Parcubacteria_genera_incertae_sedis	0	0	0	2	3	0	0	0	0	0	0	0	0	0	0	0	0	0	0	0	0	0	0	0	0	0	0	0	0	0	0	0	0	0	0
OTU1384	d__Bacteria; p__Actinobacteria; c__Actinobacteria; o__Actinomycetales; f__Microbacteriaceae; g__Agromyces	0	0	0	0	0	0	0	0	0	0	0	0	0	5	0	0	0	0	0	0	0	0	0	0	0	0	0	0	0	0	0	0	0	0	0
OTU1385	d__Bacteria; p__Acidobacteria; c__Acidobacteria_Gp10	0	0	5	0	0	0	0	0	0	0	0	0	0	0	0	0	0	0	0	0	0	0	0	0	0	0	0	0	0	0	0	0	0	0	0
OTU1386	d__Bacteria; p__Actinobacteria; c__Actinobacteria	0	1	2	0	1	0	0	0	0	0	0	0	0	0	0	0	0	0	0	0	0	0	0	0	0	0	0	0	0	0	0	0	0	0	0
OTU1387	d__Archaea; p__Pacearchaeota	0	0	0	0	0	0	0	0	0	0	0	0	0	0	0	0	0	0	5	0	0	0	0	0	0	0	0	0	0	0	0	0	0	0	0
OTU1388	d__Bacteria; p__Actinobacteria; c__Actinobacteria; o__Actinomycetales	0	0	0	0	0	0	0	5	0	0	0	0	0	0	0	0	0	0	0	0	0	0	0	0	0	0	0	0	0	0	0	0	0	0	0
OTU1389	d__Bacteria; p__Actinobacteria; c__Actinobacteria; o__Acidimicrobiales	5	2	4	0	0	0	0	1	0	0	0	0	0	0	0	0	0	0	0	0	0	0	0	0	0	0	0	0	0	0	0	0	0	0	0
OTU139	d__Bacteria; p__Proteobacteria; c__Betaproteobacteria; o__Burkholderiales; f__Comamonadaceae	3	7	6	0	13	3	9	0	0	2	0	0	0	0	0	1	4	1	2	0	4	0	24	1	0	18	39	148	6	75	2	0	0	0	0
OTU1390	d__Bacteria	0	2	2	0	0	0	0	0	0	0	0	0	0	0	0	2	0	0	0	0	0	0	0	0	0	0	0	0	0	0	0	0	0	0	0
OTU1391	d__Bacteria; p__Actinobacteria; c__Actinobacteria; o__Actinomycetales	1	0	0	0	1	0	0	0	0	0	0	0	0	0	0	0	0	0	4	0	0	0	0	1	0	0	0	0	0	0	0	0	0	0	0
OTU1392	d__Bacteria; p__Proteobacteria; c__Alphaproteobacteria	4	0	0	0	0	0	0	0	0	0	0	0	0	0	0	0	0	0	0	0	0	0	0	0	0	0	0	0	0	0	0	0	0	0	0
OTU1393	d__Bacteria; p__Proteobacteria; c__Deltaproteobacteria; o__Myxococcales	0	0	0	0	3	4	0	0	0	2	2	0	0	0	0	0	0	0	0	0	0	0	0	0	0	0	0	0	0	0	0	0	0	0	0
OTU1394	d__Bacteria; p__Proteobacteria; c__Alphaproteobacteria; o__Rhizobiales	3	0	2	0	0	0	0	0	0	0	0	0	0	0	0	0	0	0	0	0	0	0	0	0	0	0	0	0	0	0	0	0	0	0	0
OTU1395	d__Bacteria	4	0	0	0	0	0	1	0	0	0	0	0	0	0	0	0	0	0	0	0	0	0	0	0	0	0	0	0	0	0	0	0	0	0	0
OTU1396	d__Bacteria	0	3	2	0	0	0	0	0	0	0	0	0	0	0	0	0	0	0	0	0	0	0	0	0	0	0	0	0	0	0	0	0	0	0	0
OTU1397	d__Bacteria; p__Acidobacteria; c__Acidobacteria_Gp20; g__Gp20	1	1	3	3	0	0	0	0	0	0	0	0	0	0	0	0	0	0	0	0	0	0	0	0	0	0	0	0	0	0	0	0	0	0	0
OTU1398	d__Bacteria; p__Proteobacteria; c__Gammaproteobacteria	0	1	4	0	0	0	0	0	0	0	0	0	0	0	0	0	0	0	0	0	0	0	0	0	0	0	0	0	0	0	0	0	0	0	0
OTU1399	d__Bacteria; p__Acidobacteria; c__Acidobacteria_Gp3; g__Gp3	0	0	5	0	0	0	0	0	0	0	0	0	0	0	0	0	0	0	0	0	0	0	0	0	0	0	0	0	0	0	0	0	0	0	0
OTU14	d__Bacteria; p__Actinobacteria; c__Actinobacteria	2345	25	147	1526	26	11	1	7	2	4	1	0	4	0	2	3	1	9	2	1	7	0	4	2	2	1	1914	2	4	1	2	0	0	0	0
OTU140	d__Bacteria; p__Proteobacteria; c__Alphaproteobacteria; o__Rhodospirillales; f__Rhodospirillaceae	1	0	0	0	6	40	39	178	11	13	0	0	0	1	0	3	11	1	1	0	0	0	0	0	0	0	0	0	0	0	0	0	0	0	0
OTU1400	d__Bacteria	0	0	0	4	1	2	0	0	1	0	0	0	1	0	0	0	0	0	0	0	0	0	0	0	0	0	0	0	0	0	0	0	0	0	0
OTU1401	d__Bacteria; p__Proteobacteria; c__Alphaproteobacteria; o__Sphingomonadales	11	0	0	0	10	1	2	0	0	0	0	0	0	0	0	16	0	0	4	0	0	1	5	0	0	0	0	0	0	0	0	0	0	0	1
OTU1402	d__Bacteria	0	0	6	0	0	0	0	0	0	0	0	0	0	0	0	0	0	0	0	0	0	0	0	0	0	0	0	0	0	0	0	0	0	0	0
OTU1403	d__Bacteria; p__Acidobacteria; c__Acidobacteria_Gp3; g__Gp3	0	0	0	0	0	0	0	0	0	0	0	0	1	6	0	0	0	0	0	0	0	0	0	0	0	0	0	0	0	0	0	0	0	0	0
OTU1404	d__Bacteria; p__Planctomycetes; c__Planctomycetia; o__Planctomycetales; f__Planctomycetaceae	6	0	0	0	0	0	0	0	0	0	0	0	0	0	0	0	0	0	0	0	0	0	0	0	0	0	0	0	0	0	0	0	0	0	0
OTU1405	d__Bacteria; p__Verrucomicrobia	7	2	0	0	0	0	0	0	0	0	0	0	0	0	0	0	0	0	0	0	0	0	0	0	0	0	0	0	0	0	0	0	0	0	0
OTU1406	d__Bacteria; p__Cyanobacteria/Chloroplast; c__Chloroplast	0	0	2	0	3	0	0	0	0	0	0	0	0	0	0	0	0	0	0	0	0	0	0	0	0	0	0	0	0	0	0	0	0	0	0
OTU1407	d__Bacteria; p__Firmicutes; c__Bacilli; o__Bacillales; f__Alicyclobacillaceae; g__Tumebacillus	0	0	4	0	0	0	0	0	0	0	0	0	0	0	0	0	0	0	0	0	0	0	0	0	0	0	0	0	0	0	0	0	0	0	0
OTU1408	d__Bacteria; p__Proteobacteria; c__Deltaproteobacteria; o__Myxococcales; f__Polyangiaceae	0	5	0	0	0	0	0	0	0	0	0	0	0	0	0	0	0	0	0	0	0	0	0	0	0	0	0	0	0	0	0	0	0	0	0
OTU1409	d__Bacteria; p__Verrucomicrobia; c__Opitutae; o__Opitutales; f__Opitutaceae; g__Alterococcus; s__Alterococcus_agarolyticus	2	0	4	0	0	0	0	0	0	0	0	0	0	0	0	0	0	0	0	0	0	0	0	0	0	0	0	0	0	0	0	0	0	0	0
OTU141	d__Bacteria; p__Actinobacteria; c__Actinobacteria; o__Actinomycetales	3	17	40	17	5	8	1	0	0	0	2	27	0	0	0	0	0	16	190	15	2	0	1	0	1	0	0	0	1	0	0	0	0	0	0
OTU1410	d__Bacteria; p__Proteobacteria	0	0	0	0	0	0	0	1	3	0	0	0	0	0	0	0	0	0	0	0	0	0	0	0	0	0	0	0	0	0	0	0	0	0	0
OTU1411	d__Bacteria; p__Actinobacteria; c__Actinobacteria	0	0	12	0	0	0	0	0	0	0	0	0	0	0	0	0	0	0	0	0	0	0	0	1	0	0	0	0	0	0	0	0	0	0	0
OTU1412	d__Bacteria	3	6	0	0	0	0	0	0	0	0	0	0	0	0	0	0	0	0	0	0	0	0	0	0	0	0	0	0	0	0	0	0	0	0	0
OTU1413	d__Bacteria	8	0	0	0	0	0	0	0	0	0	0	0	0	0	0	0	0	0	0	0	0	0	0	0	0	0	0	0	0	0	0	0	0	0	0
OTU1414	d__Bacteria; p__Proteobacteria; c__Alphaproteobacteria; o__Rhizobiales; f__Rhodobiaceae	3	2	0	0	0	0	0	0	0	0	0	0	0	1	0	0	0	0	0	0	0	0	0	0	0	0	0	0	0	0	0	0	0	0	0
OTU1415	d__Bacteria; p__Firmicutes; c__Bacilli; o__Bacillales	0	0	0	0	0	0	0	0	0	0	0	0	0	0	0	0	0	0	0	0	0	0	0	0	0	0	8	0	0	0	0	0	0	0	0
OTU1416	d__Bacteria; p__Acidobacteria; c__Acidobacteria_Gp3; g__Gp3	0	2	3	0	0	0	0	0	0	0	0	0	0	0	0	0	0	0	0	0	0	0	0	0	0	0	0	0	0	0	0	0	0	0	0
OTU1417	d__Bacteria	0	1	0	0	0	0	0	0	0	0	0	0	0	0	0	0	0	0	4	0	0	0	1	0	0	0	0	0	0	0	0	0	0	0	0
OTU1418	d__Bacteria; p__Proteobacteria; c__Deltaproteobacteria; o__Myxococcales	2	0	4	0	0	0	0	0	1	0	0	0	0	0	0	0	0	0	0	0	0	0	0	0	0	0	0	0	0	0	0	0	0	0	0
OTU1419	d__Bacteria	0	2	7	0	0	0	0	0	0	0	0	0	0	0	0	0	0	0	0	0	0	0	0	0	0	0	0	0	1	0	0	0	0	0	0
OTU142	d__Bacteria; p__Proteobacteria; c__Alphaproteobacteria; o__Rhodospirillales; g__Reyranella	0	1	0	0	1	18	0	38	24	80	2	2	0	0	0	1	1	0	117	21	16	1	0	17	0	0	0	1	0	1	0	0	0	0	0
OTU1420	d__Bacteria; p__Firmicutes; c__Bacilli; o__Bacillales; f__Planococcaceae; g__Rummeliibacillus; s__Rummeliibacillus_pycnus	0	0	0	0	0	0	0	0	0	0	0	0	0	5	0	0	0	0	0	0	0	0	0	0	0	0	0	0	0	0	0	0	0	0	0
OTU1421	d__Bacteria	0	2	2	0	0	0	0	0	0	0	0	0	0	0	0	0	0	0	0	0	0	0	0	0	0	0	0	0	0	0	0	0	0	0	0
OTU1422	d__Bacteria	4	0	0	0	0	0	0	0	0	0	0	0	0	0	0	0	0	0	0	0	0	0	0	0	0	0	0	0	0	0	0	0	0	0	0
OTU1423	d__Bacteria; p__Proteobacteria; c__Deltaproteobacteria; o__Myxococcales	5	2	3	0	0	0	0	0	0	0	0	0	0	0	0	0	0	0	0	0	0	0	0	0	0	0	0	0	0	0	0	0	0	0	0
OTU1424	d__Bacteria	0	0	6	0	0	0	0	0	0	0	0	0	0	0	0	0	0	0	0	0	0	0	0	0	0	0	0	0	0	0	0	0	0	0	0
OTU1425	d__Bacteria; p__Proteobacteria; c__Deltaproteobacteria; o__Myxococcales	2	0	0	0	0	2	0	0	0	0	0	0	0	0	0	0	0	0	0	0	0	0	0	0	0	0	0	0	0	0	0	0	0	0	0
OTU1426	d__Bacteria	0	6	5	0	0	0	0	0	0	0	0	0	0	0	0	0	0	0	0	0	0	0	0	0	0	0	0	0	0	0	0	0	0	0	0
OTU1427	d__Bacteria; p__Actinobacteria; c__Actinobacteria; o__Actinomycetales	5	0	0	0	0	0	0	0	0	0	0	0	0	0	0	0	0	0	0	0	0	0	0	0	0	0	0	0	0	0	0	0	0	0	0
OTU1428	d__Bacteria; p__Proteobacteria; c__Gammaproteobacteria; o__Enterobacteriales; f__Enterobacteriaceae	0	0	0	0	0	0	0	0	0	0	0	0	0	7	0	0	0	0	0	0	0	0	0	0	0	0	0	0	0	0	0	0	0	0	0
OTU1429	d__Bacteria; p__Verrucomicrobia	6	5	1	0	0	0	0	0	0	0	0	0	0	0	0	0	0	0	0	0	0	0	0	0	0	0	0	0	0	0	0	0	0	0	0
OTU143	d__Bacteria; p__Bacteroidetes; c__Sphingobacteriia; o__Sphingobacteriales; f__Chitinophagaceae; g__Chitinophaga	4	0	3	0	202	47	15	0	2	1	0	0	20	1	0	1	4	1	0	0	12	1	0	0	0	0	0	1	2	1	0	0	0	0	0
OTU1430	d__Bacteria; p__Proteobacteria; c__Alphaproteobacteria; o__Rhodospirillales; f__Acetobacteraceae; g__Roseomonas	0	0	0	0	0	0	0	0	0	0	0	0	0	0	0	0	0	0	4	0	0	1	0	0	0	0	0	0	0	0	0	0	0	0	0
OTU1431	d__Bacteria; p__Firmicutes; c__Bacilli; o__Bacillales; f__Thermoactinomycetaceae_1; g__Shimazuella; s__Shimazuella_kribbensis	4	5	2	0	0	0	0	0	0	0	0	0	0	0	0	0	0	0	0	0	0	0	0	0	0	0	0	0	0	0	0	0	0	0	0
OTU1432	d__Bacteria; p__Acidobacteria; c__Acidobacteria_Gp6; g__Gp6	2	4	0	0	0	0	0	0	0	0	0	0	0	0	0	0	0	0	0	0	0	0	0	0	0	0	0	0	0	0	0	0	0	0	0
OTU1433	d__Bacteria; p__Acidobacteria; c__Acidobacteria_Gp16; g__Gp16	0	0	6	4	5	4	1	0	0	1	0	1	0	1	0	0	2	11	7	0	2	0	0	4	1	0	0	0	0	0	0	0	0	0	0
OTU1434	d__Bacteria; p__Acidobacteria; c__Acidobacteria_Gp4; g__Aridibacter; s__Aridibacter_kavangonensis	6	0	0	0	0	0	0	0	0	0	0	0	0	0	0	0	0	0	0	0	0	0	0	0	0	0	0	0	0	0	0	0	0	0	0
OTU1435	d__Bacteria	0	0	0	0	8	1	0	0	0	0	0	0	0	0	0	0	0	0	1	0	0	0	0	0	0	0	0	0	0	0	0	0	0	0	0
OTU1436	d__Bacteria	0	4	0	0	0	0	0	0	0	0	0	0	0	0	0	0	0	0	0	0	0	0	0	0	0	0	0	0	0	0	0	0	0	0	0
OTU1437	d__Bacteria; p__Planctomycetes; c__Planctomycetia; o__Planctomycetales; f__Planctomycetaceae	1	1	0	0	0	0	0	0	0	0	0	0	0	0	0	0	0	0	0	0	0	0	0	0	0	0	0	0	0	2	0	0	0	0	0
OTU1438	d__Bacteria	2	0	0	0	0	0	0	0	0	0	0	0	0	0	0	0	0	0	0	0	0	0	0	0	0	5	0	0	0	0	0	0	0	0	0
OTU1439	d__Bacteria; p__Bacteroidetes; c__Sphingobacteriia; o__Sphingobacteriales; f__Chitinophagaceae; g__Chitinophaga	4	2	0	0	0	0	0	0	0	0	0	0	0	4	0	0	0	0	0	0	0	0	0	0	0	0	0	0	0	0	0	0	0	0	0
OTU144	d__Bacteria; p__Actinobacteria; c__Actinobacteria; o__Gaiellales; f__Gaiellaceae; g__Gaiella; s__Gaiella_occulta	65	53	402	16	23	2	0	1	1	0	2	1	2	1	0	4	1	2	0	0	0	1	9	0	0	0	3	0	0	0	0	0	0	0	1
OTU1440	d__Archaea; p__Euryarchaeota	0	0	0	0	0	6	0	0	0	0	0	0	0	0	0	0	0	0	0	0	0	0	0	0	0	0	0	0	0	0	0	0	0	0	0
OTU1441	d__Bacteria; p__Planctomycetes; c__Planctomycetia; o__Planctomycetales; f__Planctomycetaceae	0	0	4	0	0	0	0	0	0	0	0	0	0	0	0	0	0	0	0	0	0	0	0	0	0	0	0	0	0	0	0	0	0	0	0
OTU1442	d__Bacteria; p__Planctomycetes; c__Planctomycetia; o__Planctomycetales; f__Planctomycetaceae; g__Gemmata; s__Gemmata_obscuriglobus	0	0	0	0	4	0	0	0	0	0	0	0	0	0	0	0	0	1	0	0	0	0	0	0	0	0	0	0	0	0	0	0	0	0	0
OTU1443	d__Bacteria; p__Bacteroidetes; c__Cytophagia; o__Cytophagales; f__Cytophagaceae; g__Larkinella; s__Larkinella_insperata	0	0	0	0	0	0	0	0	0	0	0	0	0	0	0	0	0	0	0	0	0	0	0	0	0	0	6	0	0	0	0	0	0	0	0
OTU1444	d__Bacteria	2	5	0	0	0	0	0	0	0	0	0	1	0	0	0	0	0	0	0	0	0	0	0	0	0	0	0	0	0	0	0	0	0	0	0
OTU1445	d__Bacteria; p__Proteobacteria; c__Deltaproteobacteria	2	1	2	0	0	0	0	0	0	0	0	0	0	0	0	0	1	0	0	0	0	0	0	0	0	0	0	0	0	0	0	0	0	0	0
OTU1446	d__Bacteria; p__Verrucomicrobia	11	0	1	0	0	0	0	0	0	0	0	0	0	0	0	0	0	0	0	0	0	0	0	0	0	0	0	0	0	0	0	0	0	0	0
OTU1447	d__Bacteria; p__Chloroflexi; c__Caldilineae; o__Caldilineales; f__Caldilineaceae; g__Litorilinea; s__Litorilinea_aerophila	0	3	1	0	0	0	0	0	0	0	0	0	0	0	0	0	0	0	0	0	0	0	0	0	0	0	0	0	0	0	0	0	0	0	0
OTU1448	d__Bacteria; p__Firmicutes; c__Bacilli; o__Bacillales	0	0	0	0	0	0	0	0	0	4	0	0	0	0	0	0	0	0	0	0	0	0	5	0	0	0	0	0	0	0	0	0	0	0	0
OTU1449	d__Bacteria; p__Proteobacteria; c__Betaproteobacteria	0	0	0	0	0	0	0	0	0	0	0	3	0	0	0	0	0	0	0	0	0	0	3	0	0	0	0	0	0	0	0	0	0	0	0
OTU145	d__Bacteria	1	0	8	0	5	5	2	0	12	1	0	0	6	11	3	0	1	14	34	24	53	0	0	1	0	0	261	0	0	0	0	0	0	0	0
OTU1450	d__Bacteria; p__Planctomycetes; c__Planctomycetia; o__Planctomycetales; f__Planctomycetaceae; g__Gemmata; s__Gemmata_obscuriglobus	4	0	4	0	0	0	0	0	0	0	0	0	0	0	0	0	0	0	0	0	0	0	0	0	0	0	0	0	0	0	0	0	0	0	0
OTU1451	d__Bacteria; p__Gemmatimonadetes; c__Gemmatimonadetes; o__Gemmatimonadales; f__Gemmatimonadaceae; g__Gemmatimonas; s__Gemmatimonas_aurantiaca	0	0	0	0	1	0	0	5	0	0	0	0	0	0	0	0	0	0	0	0	0	0	0	0	0	0	0	0	0	0	0	0	0	0	0
OTU1452	d__Bacteria; p__Proteobacteria	0	1	0	3	0	0	0	0	0	0	0	0	0	0	1	0	3	0	0	0	0	0	0	0	0	0	0	0	0	0	0	0	0	0	0
OTU1453	d__Bacteria; p__Verrucomicrobia; c__Spartobacteria	2	2	2	0	0	0	0	0	0	0	0	0	0	0	0	0	0	0	0	0	0	0	0	0	0	0	0	0	0	0	0	0	0	0	0
OTU1454	d__Bacteria; p__Actinobacteria; c__Actinobacteria; o__Actinomycetales; f__Pseudonocardiaceae	1	0	0	0	0	0	0	0	0	0	5	0	0	0	1	0	0	0	0	0	0	0	0	0	0	0	0	0	0	0	0	0	0	0	0
OTU1455	d__Bacteria	0	0	0	0	0	0	0	0	0	0	0	0	5	0	0	0	0	0	0	0	0	0	0	0	0	0	0	0	0	0	0	0	0	0	0
OTU1456	d__Bacteria; p__Verrucomicrobia	5	4	0	0	0	0	0	0	0	0	0	0	0	0	0	0	0	0	0	0	0	0	0	0	0	0	0	0	0	0	0	0	0	0	0
OTU1457	d__Bacteria; p__Actinobacteria; c__Actinobacteria; o__Actinomycetales; f__Brevibacteriaceae; g__Brevibacterium; s__Brevibacterium_ammoniilyticum	0	0	0	0	0	0	0	0	0	0	0	0	0	0	0	0	0	0	0	0	0	0	0	0	0	0	0	0	6	0	0	0	0	0	0
OTU1458	d__Bacteria	0	0	5	0	0	0	0	0	0	0	0	0	0	0	0	0	0	0	0	0	0	1	0	0	0	0	0	0	0	0	0	0	0	0	0
OTU1459	d__Bacteria; p__Proteobacteria; c__Alphaproteobacteria; o__Rhodospirillales	1	0	4	0	0	0	1	0	0	0	0	0	0	8	0	0	0	0	0	0	0	0	0	0	0	0	0	0	0	0	0	0	0	0	0
OTU146	d__Bacteria; p__Proteobacteria; c__Alphaproteobacteria; o__Rhodospirillales; f__Rhodospirillaceae	3	3	3	0	47	15	43	36	49	50	0	0	4	0	0	0	0	0	37	0	0	1	20	0	0	1	0	0	0	0	0	0	0	0	0
OTU1460	d__Bacteria; p__Proteobacteria; c__Gammaproteobacteria	0	0	0	0	0	0	0	0	0	0	0	0	0	4	0	0	0	0	0	0	0	0	0	0	0	0	0	0	0	0	0	0	0	0	0
OTU1461	d__Bacteria	0	2	4	0	0	0	0	0	0	0	0	0	0	0	0	0	0	0	0	0	0	0	0	0	0	0	0	0	0	0	0	0	0	0	0
OTU1462	d__Bacteria; p__Proteobacteria; c__Gammaproteobacteria; o__Xanthomonadales; f__Sinobacteraceae	0	4	0	0	0	0	0	0	0	0	0	0	0	0	0	0	0	0	0	0	0	0	0	0	0	0	0	0	0	0	0	0	0	0	0
OTU1463	d__Bacteria	0	2	3	0	3	0	0	0	0	0	0	0	0	0	0	0	0	0	1	0	0	0	0	0	0	0	0	0	1	0	0	0	0	0	0
OTU1464	d__Bacteria	0	0	5	0	0	0	0	0	0	0	0	0	1	0	0	0	0	0	0	0	0	0	0	0	0	0	0	0	0	0	0	0	0	0	0
OTU1465	d__Bacteria; p__candidate_division_WPS-1	2	3	0	0	0	0	0	0	0	0	0	0	0	0	0	0	0	0	0	0	0	0	0	0	0	0	0	0	0	0	0	0	0	0	0
OTU1466	d__Bacteria; p__Proteobacteria; c__Alphaproteobacteria; o__Sphingomonadales; f__Sphingomonadaceae; g__Sphingomonas	12	7	1	0	0	1	0	0	0	0	0	0	1	0	0	0	0	0	0	0	0	0	2	0	0	0	0	0	0	0	12	0	0	0	0
OTU1467	d__Bacteria; p__Bacteroidetes; c__Cytophagia; o__Cytophagales; g__Ohtaekwangia	3	0	1	0	0	0	0	0	0	0	0	0	0	0	0	0	0	0	0	0	0	0	0	0	0	0	0	0	0	0	0	0	0	0	0
OTU1468	d__Bacteria; p__Proteobacteria; c__Betaproteobacteria; o__Burkholderiales	8	2	1	0	2	0	1	0	0	1	0	7	0	4	0	0	2	0	0	4	0	0	0	1	0	1	0	13	0	0	0	3	0	1	14
OTU1469	d__Bacteria; p__Actinobacteria; c__Actinobacteria	3	0	0	0	0	0	0	0	0	0	0	0	0	0	0	0	0	0	0	0	0	0	0	0	1	0	3	0	0	0	0	0	0	0	0
OTU147	d__Bacteria; p__Actinobacteria; c__Actinobacteria; o__Actinomycetales	0	0	0	2	0	1	0	2	0	1	1	39	2	2	14	35	0	38	1	0	14	3	111	20	0	76	2	1	1	0	0	0	0	0	0
OTU1470	d__Bacteria; p__Proteobacteria; c__Gammaproteobacteria	0	0	0	0	0	0	0	0	0	0	0	0	0	0	0	0	0	0	1	0	0	0	6	0	0	0	0	0	0	0	0	0	0	0	0
OTU1471	d__Bacteria; p__Actinobacteria; c__Actinobacteria; o__Actinomycetales; f__Thermomonosporaceae	0	0	0	0	1	0	0	0	0	0	0	0	0	0	0	3	0	0	0	0	0	1	0	0	4	0	0	0	0	0	0	0	0	0	0
OTU1472	d__Bacteria	3	0	5	0	0	0	0	0	0	0	0	0	0	0	0	0	0	0	0	0	0	0	0	0	0	0	0	0	0	0	0	0	0	0	0
OTU1473	d__Bacteria; p__Gemmatimonadetes; c__Gemmatimonadetes; o__Gemmatimonadales; f__Gemmatimonadaceae; g__Gemmatimonas; s__Gemmatimonas_aurantiaca	5	0	0	0	0	0	0	0	0	0	0	0	0	0	0	0	0	0	0	0	0	0	0	0	0	0	0	0	0	0	0	0	0	0	0
OTU1474	d__Bacteria	0	6	0	0	0	0	0	0	0	0	0	0	0	0	0	0	0	0	0	0	0	0	0	0	0	0	0	0	0	0	0	0	0	0	0
OTU1475	d__Bacteria; p__Bacteroidetes; c__Sphingobacteriia; o__Sphingobacteriales; f__Chitinophagaceae; g__Terrimonas	7	3	0	0	0	0	0	0	0	0	0	0	0	2	0	0	0	0	0	0	0	0	0	0	0	0	0	0	0	0	0	0	0	0	0
OTU1476	d__Bacteria	4	1	0	0	0	0	0	0	0	0	0	0	0	0	0	0	0	0	0	0	0	0	0	0	0	0	0	0	0	0	0	0	0	0	0
OTU1477	d__Bacteria	0	0	0	0	0	0	0	0	0	0	0	0	0	0	0	0	0	0	0	0	0	0	0	0	0	4	0	0	0	0	0	0	0	0	0
OTU1478	d__Bacteria; p__Proteobacteria; c__Deltaproteobacteria	0	0	0	0	0	1	0	2	1	2	1	0	0	0	0	0	0	0	2	0	0	0	0	0	0	0	0	0	0	0	0	0	0	0	0
OTU1479	d__Bacteria; p__Acidobacteria	0	0	0	0	0	0	0	0	2	0	0	0	1	0	0	0	0	0	0	0	0	0	0	0	0	0	0	0	0	0	0	0	0	0	0
OTU148	d__Bacteria; p__Acidobacteria; c__Acidobacteria_Gp17; g__Gp17	28	26	85	1	45	105	30	37	104	6	15	1	5	1	0	1	0	0	2	0	0	0	0	0	0	0	0	0	0	0	0	1	0	0	0
OTU1480	d__Bacteria; p__Bacteroidetes	9	3	0	0	0	0	0	0	0	0	0	0	0	0	0	0	0	0	0	0	0	0	0	0	0	0	0	0	0	0	0	0	0	0	0
OTU1481	d__Bacteria; p__Proteobacteria; c__Gammaproteobacteria	6	5	0	0	0	0	1	0	0	1	0	0	0	0	0	0	0	0	0	0	0	0	0	0	0	0	0	0	0	0	0	0	0	0	0
OTU1482	d__Bacteria; p__Firmicutes; c__Clostridia; o__Clostridiales; f__Ruminococcaceae	0	0	0	0	0	0	0	0	0	0	0	0	0	4	0	0	0	0	0	0	0	0	0	0	0	0	0	0	0	0	0	0	0	0	0
OTU1483	d__Bacteria; p__Planctomycetes; c__Planctomycetia; o__Planctomycetales; f__Planctomycetaceae	1	1	2	0	0	0	0	0	0	0	0	0	0	0	0	0	0	0	0	0	0	0	0	0	0	0	0	0	0	0	0	0	0	0	0
OTU1484	d__Bacteria; p__Bacteroidetes; c__Cytophagia; o__Cytophagales; f__Cytophagaceae; g__Adhaeribacter	0	0	0	0	0	0	0	0	0	0	0	0	0	0	0	0	0	0	0	0	7	0	0	0	0	0	0	0	0	0	0	0	0	0	0
OTU1485	d__Bacteria; p__Proteobacteria; c__Deltaproteobacteria	0	0	0	0	0	0	0	0	0	0	0	0	0	4	0	0	0	0	0	0	0	0	0	0	0	0	0	0	0	0	0	0	0	0	0
OTU1486	d__Bacteria	0	6	1	0	0	0	0	0	0	1	0	0	0	0	0	0	0	0	0	0	0	0	0	0	0	0	0	0	0	0	0	0	0	0	0
OTU1487	d__Bacteria	0	0	4	0	0	0	0	0	0	0	0	0	0	0	0	0	0	0	0	0	0	0	0	0	0	0	0	0	0	0	0	0	0	0	0
OTU1488	d__Bacteria	2	1	1	0	0	0	0	0	0	0	0	0	0	0	0	0	0	0	0	0	0	0	0	0	0	0	0	0	0	0	0	0	0	0	0
OTU1489	d__Bacteria	0	0	5	0	0	0	0	0	0	0	0	0	0	0	0	0	0	0	0	0	0	0	0	0	0	0	0	0	0	0	0	0	0	0	0
OTU149	d__Bacteria; p__Proteobacteria; c__Betaproteobacteria; o__Burkholderiales; f__Oxalobacteraceae; g__Massilia; s__Massilia_namucuonensis	43	32	33	3	322	100	86	134	18	23	8	2	2	34	0	3	2	1	1	2	17	0	54	9	1	26	33	1	5	5	16	0	0	0	0
OTU1490	d__Bacteria; p__Actinobacteria; c__Actinobacteria	2	3	0	0	0	0	0	0	0	3	0	0	1	0	0	0	0	0	0	0	0	0	0	0	0	0	0	0	0	0	0	0	0	0	0
OTU1491	d__Bacteria; p__Actinobacteria; c__Actinobacteria	5	0	0	0	0	0	0	0	0	0	0	0	0	0	0	0	0	0	0	0	0	0	0	0	0	0	0	0	0	0	0	0	0	0	0
OTU1492	d__Bacteria; p__Acidobacteria; c__Acidobacteria_Gp6; g__Gp6	3	1	5	0	6	0	0	21	5	0	0	0	0	1	0	0	3	0	69	0	3	0	2	0	0	0	0	0	1	0	0	0	0	0	0
OTU1493	d__Bacteria	4	1	4	0	0	0	0	0	0	1	0	0	0	0	0	0	0	0	0	0	0	0	0	1	0	0	0	0	0	0	0	0	0	0	0
OTU1494	d__Bacteria; p__Proteobacteria; c__Betaproteobacteria	0	5	0	0	0	0	0	0	0	0	0	0	0	0	0	0	0	0	0	0	0	0	0	1	0	0	0	0	0	0	0	0	0	0	0
OTU1495	d__Bacteria	0	3	0	0	0	0	0	0	0	1	0	0	0	0	0	0	0	0	0	0	0	0	0	0	0	0	0	0	0	0	0	0	0	0	0
OTU1496	d__Bacteria; p__Acidobacteria; c__Acidobacteria_Gp6; g__Gp6	13	2	0	0	0	1	0	0	0	0	0	0	0	0	0	0	0	0	0	0	0	0	0	0	0	0	0	0	0	0	0	0	0	0	0
OTU1497	d__Bacteria; p__Acidobacteria; c__Acidobacteria_Gp7; g__Gp7	9	14	3	0	0	0	0	0	5	0	0	0	0	1	0	0	0	0	0	0	0	0	0	0	0	0	0	0	0	0	0	0	0	0	0
OTU1498	d__Bacteria; p__Proteobacteria; c__Alphaproteobacteria; o__Rhizobiales	3	1	0	0	1	2	0	0	3	0	0	0	0	0	0	0	0	0	1	0	0	0	0	1	0	0	0	0	0	0	0	0	0	0	0
OTU1499	d__Bacteria; p__Latescibacteria	1	4	0	0	0	0	0	0	0	0	0	0	0	0	0	0	0	0	0	0	0	0	0	0	0	0	0	0	0	0	0	0	0	0	0
OTU15	d__Bacteria; p__Actinobacteria; c__Actinobacteria	4543	3	4	6	8	42	210	295	101	77	58	165	732	85	14	39	12	654	322	99	131	13	279	94	4	22	44	17	171	27	17	0	0	0	0
OTU150	d__Bacteria; p__Actinobacteria; c__Actinobacteria	1	9	43	23	119	113	13	1	0	0	0	0	3	2	0	1	1	1	0	0	0	0	0	0	0	1	0	2	1	0	0	0	0	0	1
OTU1500	d__Bacteria; p__Proteobacteria; c__Deltaproteobacteria; o__Myxococcales; f__Polyangiaceae; g__Chondromyces; s__Chondromyces_robustus	0	0	4	0	0	0	0	0	0	0	0	0	0	0	0	0	0	0	0	0	0	0	0	0	0	0	0	0	0	0	0	0	0	0	0
OTU1501	d__Bacteria; p__Cyanobacteria/Chloroplast; c__Cyanobacteria	0	0	0	0	0	0	0	0	0	0	0	0	0	0	0	0	0	0	0	0	0	0	2	0	0	0	13	0	0	0	0	0	0	0	0
OTU1502	d__Bacteria	5	4	0	0	0	0	0	0	0	0	0	0	0	5	0	0	0	0	0	0	0	0	0	0	0	0	0	0	0	0	0	0	0	0	0
OTU1503	d__Bacteria; p__Gemmatimonadetes; c__Gemmatimonadetes; o__Gemmatimonadales; f__Gemmatimonadaceae; g__Gemmatimonas; s__Gemmatimonas_aurantiaca	4	0	0	0	0	0	0	0	0	0	0	0	0	0	0	0	0	0	0	0	0	0	0	0	0	0	0	0	0	0	0	0	0	0	0
OTU1504	d__Bacteria; p__Firmicutes; c__Clostridia; o__Clostridiales	0	0	0	0	0	0	0	0	0	0	0	0	0	7	0	0	0	0	0	0	0	0	0	0	0	0	0	0	0	0	0	0	0	0	0
OTU1505	d__Bacteria; p__Proteobacteria; c__Alphaproteobacteria; o__Rhodospirillales; f__Rhodospirillaceae	6	3	0	0	0	0	0	0	0	0	0	0	0	0	0	0	0	0	0	0	0	0	0	0	0	0	0	0	0	0	0	0	0	0	0
OTU1506	d__Bacteria	0	0	0	0	0	3	0	1	0	2	0	0	0	1	0	0	0	0	0	1	0	0	0	0	0	0	0	0	0	0	0	0	0	0	0
OTU1507	d__Bacteria; p__Actinobacteria; c__Actinobacteria; o__Solirubrobacterales	9	2	0	0	0	0	0	0	0	0	0	0	0	0	0	0	0	0	0	0	0	0	0	0	0	0	0	0	0	0	0	0	0	0	0
OTU1508	d__Bacteria; p__Bacteroidetes; c__Cytophagia; o__Cytophagales	2	2	0	0	0	0	0	0	0	0	0	0	0	0	0	0	0	0	0	0	0	0	0	0	0	0	0	0	0	0	0	0	0	0	0
OTU1509	d__Bacteria; p__Proteobacteria; c__Gammaproteobacteria	0	0	0	0	1	0	3	1	0	1	1	0	0	0	0	0	0	0	0	0	0	0	0	0	0	0	0	0	0	0	0	0	0	0	0
OTU151	d__Archaea; p__Pacearchaeota	0	0	0	0	128	14	5	29	10	5	3	110	3	1	2	6	0	12	168	49	23	4	0	3	0	0	0	0	0	1	0	0	0	0	0
OTU1510	d__Bacteria; p__Bacteroidetes; c__Sphingobacteriia; o__Sphingobacteriales; f__Chitinophagaceae; g__Chitinophaga	0	0	0	0	0	0	0	0	0	0	0	0	6	0	1	0	0	0	0	0	0	0	0	0	0	0	0	0	0	0	0	0	0	0	0
OTU1511	d__Bacteria; p__Proteobacteria; c__Deltaproteobacteria; o__Myxococcales	0	1	2	0	3	0	0	2	2	0	0	0	0	0	0	0	2	0	0	0	0	0	0	0	0	0	0	0	0	0	0	0	0	0	0
OTU1512	d__Bacteria; p__Proteobacteria; c__Deltaproteobacteria; o__Myxococcales	2	0	0	0	0	0	0	0	0	0	0	0	0	6	0	0	0	0	0	0	0	0	0	0	0	0	0	0	1	0	0	0	0	0	0
OTU1513	d__Bacteria; p__Gemmatimonadetes; c__Gemmatimonadetes; o__Gemmatimonadales; f__Gemmatimonadaceae; g__Gemmatimonas; s__Gemmatimonas_aurantiaca	6	0	0	0	0	0	0	0	0	0	0	0	0	6	0	0	0	0	0	0	0	0	0	0	0	0	0	0	0	0	0	0	0	0	0
OTU1514	d__Bacteria; p__Bacteroidetes; c__Sphingobacteriia; o__Sphingobacteriales	0	5	0	0	0	0	0	0	0	0	0	0	0	0	0	0	0	0	0	0	0	0	0	0	0	0	0	0	0	0	0	0	0	0	0
OTU1515	d__Bacteria	4	3	22	0	0	0	1	0	0	0	0	0	0	0	0	0	0	0	0	0	0	0	0	0	0	0	0	0	0	0	0	0	0	0	0
OTU1516	d__Bacteria; p__Firmicutes; c__Bacilli; o__Bacillales; f__Paenibacillaceae_1; g__Paenibacillus; s__Paenibacillus_thermoaerophilus	0	0	0	0	0	0	0	0	0	0	0	0	0	3	0	0	0	0	0	0	0	0	0	0	0	0	0	0	0	0	0	0	0	0	0
OTU1517	d__Bacteria; p__Proteobacteria; c__Deltaproteobacteria	0	2	0	0	0	1	0	0	0	0	0	0	0	0	0	0	0	0	0	0	0	0	0	0	0	0	0	0	0	0	0	0	0	0	0
OTU1518	d__Bacteria; p__Bacteroidetes; c__Sphingobacteriia; o__Sphingobacteriales; f__Chitinophagaceae; g__Flavisolibacter; s__Flavisolibacter_ginsengiterrae	1	1	1	0	3	0	1	0	0	0	0	0	0	16	0	0	0	0	4	0	0	0	0	0	0	0	0	0	0	0	0	0	0	0	0
OTU1519	d__Bacteria	0	0	0	0	0	0	0	2	0	0	0	0	0	2	0	0	0	0	0	0	0	0	0	0	0	0	0	0	0	0	0	0	0	0	0
OTU152	d__Bacteria; p__Acidobacteria; c__Acidobacteria_Gp6; g__Gp6	2	3	1	3	8	35	237	29	6	0	0	0	3	4	1	0	0	1	5	1	1	1	0	1	0	0	0	1	1	1	1	1	0	0	0
OTU1520	d__Bacteria; p__Proteobacteria; c__Deltaproteobacteria; o__Myxococcales	9	3	0	0	0	0	0	0	0	0	0	0	0	0	0	0	0	0	0	0	0	0	0	0	0	0	0	0	0	0	0	0	0	0	0
OTU1521	d__Bacteria	0	0	0	0	0	0	0	0	0	0	0	0	0	5	0	0	0	0	0	0	0	0	0	0	0	0	0	0	0	0	0	0	0	0	0
OTU1522	d__Bacteria; p__Gemmatimonadetes; c__Gemmatimonadetes; o__Gemmatimonadales; f__Gemmatimonadaceae; g__Gemmatimonas; s__Gemmatimonas_aurantiaca	1	4	0	0	0	0	0	0	0	0	0	0	0	0	0	0	0	0	0	0	0	0	0	0	0	0	0	0	0	0	0	0	0	0	0
OTU1523	d__Bacteria; p__Chloroflexi; c__Anaerolineae; o__Anaerolineales; f__Anaerolineaceae	0	0	0	0	0	0	0	0	0	0	0	0	0	8	0	0	0	0	0	0	0	0	0	0	0	0	0	0	0	0	0	0	0	0	0
OTU1524	d__Bacteria	5	0	0	0	0	0	0	0	0	0	0	0	0	0	0	0	0	0	0	0	0	0	0	0	0	0	0	0	0	0	0	0	0	0	0
OTU1525	d__Bacteria; p__Cyanobacteria/Chloroplast; c__Chloroplast; f__Chloroplast; g__Chlorophyta	0	1	2	0	0	0	0	0	0	0	0	0	0	0	0	0	0	0	0	0	0	0	0	0	0	0	0	0	0	0	0	0	0	0	0
OTU1526	d__Bacteria; p__Armatimonadetes	1	0	3	0	0	0	0	0	0	0	0	0	0	0	0	1	0	0	0	0	0	0	0	0	0	0	0	0	0	0	0	0	0	0	0
OTU1527	d__Bacteria	4	0	0	0	0	0	0	0	0	0	0	0	0	0	0	0	0	0	0	0	0	0	0	0	0	0	0	0	0	0	0	0	0	0	0
OTU1528	d__Bacteria; p__Firmicutes; c__Negativicutes; o__Selenomonadales; f__Veillonellaceae; g__Sporomusa	0	0	0	0	0	0	0	0	0	0	0	0	0	5	0	0	0	0	0	0	0	0	0	0	0	0	5	0	0	0	0	0	0	0	0
OTU1529	d__Bacteria; p__Chloroflexi; c__Anaerolineae; o__Anaerolineales; f__Anaerolineaceae	0	0	0	0	0	0	0	0	3	0	0	1	0	5	0	0	0	0	0	0	0	0	0	0	0	0	0	0	0	0	0	0	0	0	0
OTU153	d__Bacteria; p__Proteobacteria; c__Alphaproteobacteria; o__Rhizobiales; f__Methylobacteriaceae; g__Methylobacterium	2	0	1	0	1	1	1	2	1	1	0	0	3	1	0	8	36	23	0	9	24	4	0	0	33	62	47	18	7	12	0	0	3	1	0
OTU1530	d__Bacteria; p__Bacteroidetes; c__Sphingobacteriia; o__Sphingobacteriales; f__Chitinophagaceae; g__Chitinophaga	0	0	0	0	0	0	0	0	0	0	0	0	49	0	5	0	2	0	0	1	0	7	8	1	0	0	0	0	0	0	0	0	0	0	0
OTU1531	d__Bacteria; p__Cyanobacteria/Chloroplast; c__Cyanobacteria	0	0	0	0	0	0	0	0	0	0	0	0	0	0	0	0	0	0	0	0	4	0	0	0	0	0	0	0	0	0	0	0	0	0	0
OTU1532	d__Bacteria	4	10	6	0	0	0	0	0	0	0	0	0	0	0	0	0	0	0	0	0	0	0	0	0	0	0	0	0	0	0	0	0	0	0	0
OTU1533	d__Bacteria	1	1	3	0	2	1	0	0	0	0	0	0	0	0	0	0	0	0	0	0	0	0	0	0	0	0	0	0	0	0	0	0	0	0	0
OTU1534	d__Bacteria; p__Acidobacteria; c__Acidobacteria_Gp4; g__Gp4	2	0	0	1	0	0	0	0	0	0	0	0	0	0	0	0	0	0	0	0	0	0	0	0	0	0	0	0	0	0	0	0	0	0	0
OTU1535	d__Bacteria; p__candidate_division_WPS-1; g__WPS-1_genera_incertae_sedis	2	0	2	0	0	0	0	0	0	0	0	0	0	0	0	0	0	0	0	0	0	0	0	0	0	0	0	0	0	0	0	0	0	0	0
OTU1536	d__Bacteria; p__Proteobacteria; c__Gammaproteobacteria; o__Legionellales; f__Legionellaceae; g__Legionella	3	0	0	0	0	0	0	0	1	0	0	0	0	0	0	0	0	0	0	0	0	0	0	0	0	0	0	0	0	0	0	0	0	0	0
OTU1537	d__Bacteria; p__Parcubacteria; g__Parcubacteria_genera_incertae_sedis	3	0	0	0	0	0	0	0	0	0	0	0	0	0	0	0	0	0	0	0	0	0	0	0	0	0	0	0	0	0	0	0	0	0	0
OTU1538	d__Bacteria; p__Firmicutes	0	0	0	0	0	0	0	0	0	0	0	0	0	7	0	0	0	0	0	0	0	0	0	0	0	0	0	0	0	0	0	0	0	0	0
OTU1539	d__Bacteria; p__Actinobacteria; c__Actinobacteria; o__Actinomycetales; f__Pseudonocardiaceae; g__Lentzea; s__Lentzea_flaviverrucosa	3	2	3	6	63	8	1	8	6	7	9	4	26	26	0	17	70	3	1	7	0	1	0	2	4	0	18	9	5	204	1	0	0	0	0
OTU154	d__Bacteria	0	0	2	1	50	78	34	143	26	69	27	1	26	6	1	3	0	5	3	0	9	4	46	18	0	0	0	0	2	0	0	0	0	0	0
OTU1540	d__Bacteria; p__Proteobacteria; c__Gammaproteobacteria	0	0	7	0	0	0	0	0	0	0	0	0	0	0	0	0	0	0	0	0	1	0	0	0	0	0	0	0	0	0	0	0	0	0	0
OTU1541	d__Bacteria	0	0	0	0	0	0	7	0	0	0	0	0	0	0	0	0	0	0	2	0	0	0	0	0	0	0	0	0	0	0	0	0	0	0	0
OTU1542	d__Bacteria	11	4	0	0	0	0	0	0	0	0	0	0	0	0	0	0	0	0	0	0	0	0	0	0	0	0	0	0	0	0	0	0	0	0	0
OTU1543	d__Bacteria; p__Chloroflexi; c__Anaerolineae; o__Anaerolineales; f__Anaerolineaceae	0	4	4	0	2	0	0	0	0	0	0	0	0	0	0	0	0	0	0	0	0	0	0	0	0	0	1	0	0	0	0	0	0	0	0
OTU1544	d__Bacteria; p__Actinobacteria; c__Actinobacteria; o__Actinomycetales; f__Nocardioidaceae; g__Nocardioides	1	2	2	0	14	1	9	9	3	3	3	0	0	0	1	1	0	2	9	0	0	2	6	11	4	0	0	6	4	0	0	0	0	0	0
OTU1545	d__Bacteria; p__Acidobacteria; c__Acidobacteria_Gp1; g__Gp1	0	0	0	0	0	0	0	0	0	0	0	0	0	6	0	0	0	0	0	0	0	0	0	0	0	0	0	0	0	0	0	0	0	0	0
OTU1546	d__Bacteria; p__Actinobacteria; c__Actinobacteria	8	0	0	0	0	0	0	0	0	0	0	0	0	1	0	0	0	0	1	0	0	0	0	0	0	0	0	0	0	0	0	0	1	0	0
OTU1547	d__Bacteria; p__candidate_division_WPS-1	1	1	0	0	0	0	0	0	0	0	0	1	0	0	0	0	0	0	0	0	0	0	0	0	0	0	1	0	0	0	0	0	0	0	0
OTU1548	d__Bacteria	0	2	4	0	0	0	0	0	0	0	0	0	0	0	0	0	1	0	0	0	0	0	0	1	0	0	0	0	0	0	0	0	0	0	0
OTU1549	d__Bacteria; p__Proteobacteria; c__Gammaproteobacteria	2	15	4	0	0	0	0	0	0	0	0	0	0	0	0	0	0	0	0	0	0	0	0	0	0	0	0	0	0	0	0	0	0	0	0
OTU155	d__Bacteria; p__Proteobacteria; c__Alphaproteobacteria; o__Rhizobiales	0	0	0	21	3	19	4	66	81	2	2	0	11	15	2	0	7	14	33	5	1	0	2	0	0	0	1	0	0	0	0	0	0	0	0
OTU1550	d__Bacteria; p__Proteobacteria; c__Gammaproteobacteria	0	0	0	0	0	0	0	0	0	0	0	0	0	0	0	0	0	0	0	0	0	4	0	0	0	0	0	0	0	0	0	0	0	0	0
OTU1551	d__Bacteria; p__Firmicutes; c__Clostridia; o__Clostridiales; f__Ruminococcaceae	0	0	0	0	0	0	0	0	0	0	0	0	0	2	0	0	0	0	1	0	0	0	0	0	0	0	0	0	0	0	0	0	0	0	0
OTU1552	d__Bacteria; p__Acidobacteria; c__Acidobacteria_Gp16	0	0	0	0	0	0	0	0	0	0	0	0	0	0	0	0	0	0	0	0	0	0	0	0	0	0	4	0	0	0	0	0	0	0	0
OTU1553	d__Bacteria	0	4	0	0	0	0	0	0	0	0	0	0	0	0	0	0	0	0	0	0	0	0	0	4	0	0	0	0	0	0	0	0	0	0	0
OTU1554	d__Bacteria	3	0	0	0	0	0	0	0	0	0	0	0	0	2	0	0	0	0	0	0	0	0	0	0	0	0	1	0	0	0	0	0	0	0	0
OTU1555	d__Bacteria; p__Bacteroidetes; c__Sphingobacteriia; o__Sphingobacteriales; f__Chitinophagaceae	0	0	0	0	0	0	0	0	0	0	0	0	0	4	0	0	0	0	0	0	0	0	0	0	0	0	0	0	0	0	0	0	0	0	0
OTU1556	d__Bacteria; p__Actinobacteria; c__Actinobacteria; o__Actinomycetales; f__Promicromonosporaceae	4	0	0	0	0	0	0	0	0	0	0	0	0	0	0	0	0	0	0	0	0	0	0	0	0	0	0	0	0	0	0	0	0	0	0
OTU1557	d__Bacteria; p__Armatimonadetes	0	0	0	4	0	0	0	0	0	0	0	0	0	0	0	0	0	0	0	0	0	0	0	0	0	0	0	0	0	0	0	0	0	0	0
OTU1558	d__Bacteria; p__Proteobacteria; c__Betaproteobacteria; o__Rhodocyclales; f__Rhodocyclaceae	0	0	0	0	0	0	0	0	0	0	0	0	0	3	0	0	0	0	0	0	0	0	0	0	0	0	0	0	0	0	0	0	0	0	0
OTU1559	d__Bacteria; p__Verrucomicrobia; c__Verrucomicrobiae; o__Verrucomicrobiales; f__Verrucomicrobiaceae; g__Brevifollis; s__Brevifollis_gellanilyticus	3	0	0	0	0	0	0	0	0	0	0	0	0	0	0	0	0	0	0	0	0	0	0	0	0	0	0	0	0	0	0	0	0	0	0
OTU156	d__Bacteria; p__Planctomycetes; c__Planctomycetia; o__Planctomycetales; f__Planctomycetaceae	6	3	24	14	13	22	22	176	40	0	0	0	0	0	2	1	2	1	2	0	6	0	0	1	0	0	0	0	0	1	0	0	0	0	0
OTU1560	d__Archaea; p__Euryarchaeota	4	3	0	0	0	0	0	0	0	0	0	0	0	0	1	0	0	0	0	0	0	0	0	0	0	0	0	0	0	0	0	0	0	0	0
OTU1561	d__Bacteria; p__Acidobacteria; c__Acidobacteria_Gp17; g__Gp17	2	2	0	0	0	1	0	0	0	0	0	0	0	0	0	0	0	0	0	0	0	0	0	0	0	0	0	0	0	0	0	0	0	0	0
OTU1562	d__Bacteria; p__Planctomycetes; c__Planctomycetia; o__Planctomycetales; f__Planctomycetaceae	1	0	0	0	0	0	0	1	0	0	0	0	0	0	0	0	0	0	0	0	0	0	0	0	0	0	0	0	0	0	0	0	0	1	0
OTU1563	d__Bacteria; p__Proteobacteria; c__Betaproteobacteria; o__Burkholderiales; f__Burkholderiales_incertae_sedis; g__Tepidimonas	0	0	0	0	0	0	0	0	4	0	0	0	0	0	0	0	0	0	0	0	0	0	0	0	0	0	0	0	0	0	0	0	0	0	0
OTU1564	d__Bacteria; p__Acidobacteria; c__Acidobacteria_Gp15; g__Gp15	0	0	0	0	0	0	0	0	1	1	0	0	3	0	0	0	0	0	0	0	0	0	0	0	0	0	0	0	0	0	0	0	0	0	0
OTU1565	d__Bacteria	0	0	0	0	0	1	0	0	1	1	0	13	0	2	0	0	0	0	0	0	1	0	0	0	0	0	0	0	0	0	1	0	0	0	0
OTU1566	d__Bacteria; p__Proteobacteria; c__Deltaproteobacteria; o__Myxococcales	2	3	0	0	0	0	0	0	0	0	0	0	0	0	0	0	0	0	0	0	0	0	0	0	0	0	0	0	0	0	0	0	0	0	0
OTU1567	d__Bacteria; p__Acidobacteria; c__Acidobacteria_Gp25	0	0	0	0	0	0	0	0	0	0	0	0	0	8	0	0	0	0	0	0	0	0	0	0	0	0	0	0	0	0	0	0	0	0	0
OTU1568	d__Bacteria; p__Actinobacteria; c__Actinobacteria; o__Acidimicrobiales; f__Acidimicrobiaceae; g__Ilumatobacter	0	0	0	0	0	0	0	0	0	0	0	0	0	0	0	0	5	0	0	0	0	0	0	0	0	0	0	0	0	0	0	0	0	0	0
OTU1569	d__Bacteria	0	4	7	0	0	0	0	0	0	0	0	0	0	0	0	0	0	0	0	0	0	0	0	0	0	0	0	0	0	0	0	0	0	0	0
OTU157	d__Bacteria; p__Bacteroidetes; c__Sphingobacteriia; o__Sphingobacteriales; f__Sphingobacteriaceae; g__Pedobacter	0	0	0	0	12	0	0	7	0	0	0	0	2	0	0	0	0	1	2	0	4	0	10	4	12	10	321	22	1	1	7	0	5	0	0
OTU1570	d__Bacteria; p__candidate_division_WPS-1	2	0	0	0	0	0	0	0	0	0	0	0	0	0	0	0	1	0	0	0	0	0	0	0	0	0	0	0	0	0	0	0	0	0	0
OTU1571	d__Bacteria; p__Armatimonadetes; g__Armatimonadetes_gp5	2	1	1	0	0	0	0	0	0	0	0	0	0	0	0	0	0	0	0	0	0	0	0	0	0	0	0	0	0	0	0	0	0	0	0
OTU1572	d__Bacteria; p__Proteobacteria; c__Betaproteobacteria; o__Burkholderiales	0	1	1	0	0	0	0	0	0	0	0	1	0	16	0	0	0	0	0	0	0	0	0	1	5	0	0	0	0	0	0	0	0	0	0
OTU1573	d__Bacteria; p__Proteobacteria; c__Gammaproteobacteria	0	3	0	0	0	0	0	0	0	0	0	0	0	0	0	0	0	0	0	0	0	0	0	0	0	0	0	0	0	0	0	0	0	0	0
OTU1574	d__Bacteria; p__Actinobacteria; c__Actinobacteria; o__Solirubrobacterales	7	30	27	0	0	0	0	1	0	1	0	0	0	0	0	0	0	0	0	0	0	0	1	1	0	1	0	0	0	0	0	0	0	0	0
OTU1575	d__Bacteria; p__Latescibacteria	0	6	0	0	0	0	0	0	0	0	0	0	0	0	0	0	0	0	0	0	0	0	0	0	0	0	0	0	0	0	0	0	0	0	0
OTU1576	d__Bacteria; p__Proteobacteria; c__Alphaproteobacteria	0	0	0	0	0	0	0	0	0	0	0	0	0	3	0	0	0	0	0	0	0	0	2	3	0	0	0	0	0	1	0	0	0	0	0
OTU1577	d__Bacteria	0	0	0	0	0	0	0	0	0	0	0	0	0	0	0	0	0	0	0	0	0	4	0	0	0	0	0	0	0	0	0	0	0	0	0
OTU1578	d__Bacteria; p__Planctomycetes; c__Planctomycetia; o__Planctomycetales; f__Planctomycetaceae; g__Zavarzinella; s__Zavarzinella_formosa	0	0	3	0	0	0	0	0	0	0	0	0	0	0	0	0	0	0	0	0	0	0	0	0	0	0	0	0	0	0	0	0	0	0	0
OTU1579	d__Bacteria; p__Proteobacteria; c__Alphaproteobacteria; o__Alphaproteobacteria_incertae_sedis	0	3	0	0	0	0	0	0	0	0	0	0	0	0	0	0	0	0	0	0	0	0	0	0	0	0	0	0	0	0	0	0	0	0	0
OTU158	d__Bacteria; p__Actinobacteria; c__Actinobacteria; o__Actinomycetales	0	1	0	34	85	65	17	31	2	5	0	0	1	1	2	3	0	1	13	0	3	0	2	1	0	14	3	0	1	1	0	0	0	0	0
OTU1580	d__Bacteria; p__Proteobacteria; c__Gammaproteobacteria	0	0	2	0	0	1	0	0	0	0	0	0	1	0	0	0	0	0	0	0	0	0	0	0	0	0	0	0	0	0	0	0	0	0	0
OTU1581	d__Bacteria	0	0	0	0	0	0	0	0	0	0	0	0	0	0	0	0	0	0	0	0	3	0	0	0	0	0	0	0	0	0	0	0	0	0	0
OTU1582	d__Bacteria; p__Proteobacteria; c__Alphaproteobacteria; o__Rhodospirillales; f__Acetobacteraceae; g__Roseomonas	0	0	0	0	0	0	0	0	0	0	0	0	0	5	0	0	0	0	0	0	0	0	0	0	0	0	0	0	0	0	0	0	0	0	0
OTU1583	d__Bacteria; p__Acidobacteria	3	2	0	0	0	0	0	0	0	0	0	0	0	0	0	0	0	0	0	0	0	0	0	0	0	0	0	0	0	0	0	0	0	0	0
OTU1584	d__Bacteria; p__Actinobacteria; c__Actinobacteria; o__Actinomycetales	0	0	0	0	0	0	0	0	0	0	0	0	0	0	0	0	0	0	0	0	0	0	3	0	0	0	0	0	0	0	0	0	0	0	0
OTU1585	d__Bacteria	0	1	3	0	0	0	0	0	0	0	0	0	0	0	0	0	0	0	0	0	0	0	0	0	0	0	0	0	0	0	0	0	0	0	0
OTU1586	d__Bacteria	0	0	0	5	0	0	0	0	0	0	0	0	0	0	0	0	0	0	0	0	0	0	0	0	0	0	0	0	0	0	0	0	0	0	0
OTU1587	d__Bacteria	1	1	2	0	0	0	0	0	0	0	0	0	0	0	0	0	0	0	0	0	0	0	0	0	0	0	0	0	0	0	0	0	0	0	0
OTU1588	d__Bacteria; p__Firmicutes; c__Clostridia; o__Clostridiales; f__Peptococcaceae_2; g__Desulfotomaculum	0	0	0	0	0	0	0	0	0	0	0	0	0	3	0	0	0	0	0	0	0	0	0	0	0	0	0	0	0	0	0	0	0	0	0
OTU1589	d__Bacteria	1	0	2	0	0	0	0	0	0	0	0	0	0	0	0	0	0	0	0	0	0	0	0	0	0	0	0	0	0	0	0	0	0	0	0
OTU159	d__Bacteria; p__Acidobacteria; c__Acidobacteria_Gp6; g__Gp6	515	145	80	1	6	4	2	3	1	0	2	2	0	2	0	0	0	3	1	0	0	0	0	1	2	0	1	0	0	2	0	0	0	0	0
OTU1590	d__Bacteria; p__Actinobacteria; c__Actinobacteria	0	0	4	0	0	0	0	0	0	0	0	0	0	0	0	0	0	0	0	0	0	0	0	0	0	0	0	0	0	0	0	0	0	0	0
OTU1591	d__Bacteria; p__Proteobacteria; c__Gammaproteobacteria; o__Methylococcales; f__Methylococcaceae	0	0	0	0	0	0	0	0	0	0	0	0	0	4	0	0	0	0	0	0	0	0	0	0	0	0	0	0	0	0	0	0	0	0	0
OTU1592	d__Bacteria	3	0	2	0	0	0	0	0	0	0	0	0	0	0	0	0	0	0	0	0	0	0	0	0	0	0	0	0	0	0	0	0	0	0	0
OTU1593	d__Bacteria; p__Proteobacteria; c__Alphaproteobacteria; o__Rhizobiales	7	0	0	0	0	0	0	0	0	0	0	0	0	0	0	1	0	0	0	0	0	0	0	0	0	0	0	0	0	0	0	0	0	0	0
OTU1594	d__Bacteria; p__Actinobacteria; c__Actinobacteria; o__Actinomycetales; f__Microbacteriaceae	0	0	0	1	0	0	0	0	0	0	0	1	0	0	0	0	0	0	0	21	0	0	0	0	0	0	0	0	1	0	0	0	0	0	0
OTU1595	d__Bacteria	3	0	0	0	0	0	0	0	0	0	0	0	0	0	0	0	0	0	0	0	0	0	0	0	0	0	0	0	0	0	0	0	0	0	0
OTU1596	d__Bacteria	0	0	0	0	0	1	0	0	0	3	0	0	0	0	0	0	0	0	0	1	0	0	0	0	0	0	0	0	0	0	0	0	0	0	0
OTU1597	d__Bacteria	0	3	0	0	0	0	0	0	0	0	0	0	0	0	0	0	0	0	0	0	0	0	0	0	0	0	0	0	0	0	0	0	0	0	0
OTU1598	d__Bacteria	0	0	0	0	0	0	0	0	0	0	0	0	0	4	0	0	0	0	0	0	0	0	0	0	0	0	0	0	0	0	0	0	0	0	0
OTU1599	d__Bacteria; p__Acidobacteria; c__Acidobacteria_Gp12	2	0	3	0	0	1	0	0	0	0	0	0	0	0	0	0	0	0	0	0	0	0	0	0	0	0	0	0	0	0	0	0	0	0	0
OTU16	d__Bacteria; p__Acidobacteria; c__Acidobacteria_Gp6; g__Gp6	404	146	218	49	28	20	4	40	31	18	6	330	469	290	29	156	9	87	238	56	1507	3	375	84	0	23	15	2	20	8	17	0	0	1	2
OTU160	d__Bacteria; p__Actinobacteria	0	0	1	0	10	45	5	27	25	25	8	23	7	2	0	1	19	6	20	3	14	0	2	2	0	0	5	0	2	0	0	0	1	0	0
OTU1600	d__Bacteria	0	2	6	0	0	0	0	0	0	0	0	0	0	0	0	0	0	0	0	0	0	0	0	0	0	0	0	0	0	0	0	0	0	0	0
OTU1601	d__Bacteria; p__Armatimonadetes; g__Armatimonadetes_gp5	4	0	0	0	0	0	0	0	0	0	0	0	0	0	0	0	0	0	0	0	0	0	0	0	0	0	0	0	0	0	0	0	0	0	0
OTU1602	d__Bacteria; p__Acidobacteria; c__Acidobacteria_Gp1	0	0	0	0	0	0	0	0	0	0	0	0	0	7	0	0	0	0	0	0	0	0	0	0	0	0	0	0	0	0	0	0	0	0	0
OTU1603	d__Bacteria; p__Planctomycetes; c__Planctomycetia; o__Planctomycetales; f__Planctomycetaceae	0	1	2	0	0	0	0	0	0	0	0	0	0	0	0	0	0	0	0	0	0	0	0	0	0	0	0	0	0	0	0	0	0	0	0
OTU1604	d__Bacteria; p__Proteobacteria; c__Deltaproteobacteria; o__Myxococcales	4	0	0	0	0	0	0	0	0	0	0	0	0	0	0	0	0	0	0	0	0	0	0	0	0	0	0	0	0	0	0	0	0	0	0
OTU1605	d__Bacteria; p__Bacteroidetes; c__Cytophagia; o__Cytophagales	0	0	0	0	0	0	0	0	0	0	0	0	0	0	0	0	0	0	0	0	0	0	0	0	0	0	4	0	0	0	0	0	0	0	0
OTU1606	d__Bacteria; p__Bacteroidetes	3	0	0	0	0	0	0	0	0	0	0	0	0	0	0	0	0	0	0	0	0	0	0	0	0	0	0	0	0	0	0	0	0	0	0
OTU1607	d__Bacteria; p__Parcubacteria; g__Parcubacteria_genera_incertae_sedis	0	0	0	3	0	0	0	0	0	0	0	0	0	0	0	0	0	0	0	0	0	0	0	0	0	0	0	0	0	0	0	0	0	0	0
OTU1608	d__Bacteria	0	0	0	0	0	0	0	0	0	0	0	0	0	7	0	0	0	0	0	0	0	0	0	0	0	0	0	0	0	0	0	0	0	0	0
OTU1609	d__Bacteria; p__Latescibacteria; g__Latescibacteria_genera_incertae_sedis	2	7	0	0	0	0	0	0	0	0	0	0	0	0	0	0	0	0	0	0	0	0	0	0	0	0	0	0	0	0	0	0	0	0	0
OTU161	d__Bacteria	0	0	2	5	10	23	27	77	23	57	16	1	53	18	0	6	5	14	31	1	53	3	25	8	0	0	3	0	1	0	0	0	0	0	0
OTU1610	d__Bacteria	0	0	0	0	0	0	0	0	0	0	0	0	0	5	0	0	0	1	0	0	0	0	0	0	0	0	0	0	0	0	0	0	0	0	0
OTU1611	d__Bacteria	0	1	5	0	5	1	0	0	0	0	0	0	0	1	1	0	0	0	0	0	0	0	0	0	0	0	0	0	0	0	0	0	0	0	0
OTU1612	d__Bacteria; p__Actinobacteria; c__Actinobacteria; o__Solirubrobacterales; f__Solirubrobacteraceae; g__Solirubrobacter	1	1	0	0	0	0	0	0	0	0	0	0	0	0	0	0	0	1	0	0	12	0	0	0	0	0	0	0	0	0	0	0	0	0	0
OTU1613	d__Bacteria; p__Actinobacteria; c__Actinobacteria; o__Solirubrobacterales	0	1	6	0	0	0	0	0	0	0	0	0	0	0	0	0	0	0	0	0	0	0	0	0	0	0	0	0	0	0	0	0	0	0	0
OTU1614	d__Bacteria	0	4	0	0	0	0	0	0	0	0	0	0	0	0	0	0	0	0	0	0	0	0	0	0	0	0	0	0	0	0	0	0	0	0	0
OTU1615	d__Bacteria; p__Actinobacteria	0	6	0	0	0	1	1	0	0	0	0	0	0	12	0	0	0	0	0	0	0	0	0	0	0	0	0	0	0	0	0	0	0	0	0
OTU1616	d__Bacteria; p__Acidobacteria; c__Acidobacteria_Gp25	0	0	0	0	0	0	0	0	0	0	0	0	0	7	0	0	0	0	0	0	0	0	0	0	0	0	0	0	0	0	0	0	0	0	0
OTU1617	d__Bacteria; p__Armatimonadetes; g__Armatimonadetes_gp4	2	0	0	0	0	0	0	0	0	2	0	0	0	0	0	0	0	0	0	0	0	0	0	0	0	0	0	0	0	0	0	0	0	0	0
OTU1618	d__Bacteria; p__Bacteroidetes; c__Sphingobacteriia; o__Sphingobacteriales; f__Chitinophagaceae; g__Chitinophaga	15	0	0	0	5	1	5	3	0	0	0	0	0	0	0	0	0	0	0	0	0	0	0	0	0	0	0	0	0	0	0	0	0	0	0
OTU1619	d__Bacteria; p__Proteobacteria; c__Alphaproteobacteria; o__Rhodospirillales; f__Acetobacteraceae; g__Roseomonas; s__Roseomonas_aquatica	0	0	0	0	0	0	0	0	0	0	0	0	0	0	0	0	0	0	2	0	0	0	3	0	0	0	0	0	0	0	0	0	0	0	0
OTU162	d__Bacteria; p__Acidobacteria; c__Acidobacteria_Gp6; g__Gp6	403	107	122	20	37	5	5	4	3	2	2	0	1	0	0	1	0	13	9	1	1	0	0	4	2	1	0	0	0	0	0	0	0	0	1
OTU1620	d__Bacteria	6	2	2	0	0	0	0	0	0	0	0	0	0	0	0	0	0	0	0	0	0	0	0	0	0	0	0	0	0	0	0	0	0	0	0
OTU1621	d__Bacteria; p__Parcubacteria; g__Parcubacteria_genera_incertae_sedis	0	3	0	0	0	0	0	0	0	0	0	0	0	0	0	0	0	0	0	0	0	0	0	0	0	0	0	0	0	0	0	0	0	0	0
OTU1622	d__Bacteria	0	0	0	0	0	1	1	0	0	1	0	0	0	0	0	0	0	0	0	0	1	0	0	0	0	0	0	0	0	0	0	0	0	0	0
OTU1623	d__Bacteria; p__Actinobacteria; c__Actinobacteria	0	0	0	0	0	1	0	0	1	0	0	0	0	0	0	0	0	7	0	0	1	0	0	0	0	0	0	0	0	0	0	0	0	0	0
OTU1624	d__Bacteria	0	3	0	0	0	0	0	0	0	0	0	0	0	0	0	0	0	0	0	0	0	0	0	0	0	0	0	0	0	0	0	0	0	0	0
OTU1625	d__Bacteria; p__Acidobacteria; c__Acidobacteria_Gp6; g__Gp6	12	4	8	0	0	0	0	0	0	0	0	0	0	3	0	0	0	0	0	0	0	0	1	0	0	0	0	0	0	0	0	0	0	0	0
OTU1626	d__Archaea; p__Thaumarchaeota	0	0	0	0	1	0	1	0	2	0	0	0	0	0	0	0	0	0	0	0	0	0	0	0	0	0	0	0	0	0	0	0	0	0	0
OTU1627	d__Bacteria; p__Proteobacteria; c__Alphaproteobacteria; o__Rhodospirillales; f__Acetobacteraceae; g__Roseomonas	0	0	0	0	0	0	0	0	0	0	0	0	0	5	0	0	0	0	0	0	0	0	0	0	0	0	0	0	0	0	0	0	0	0	0
OTU1628	d__Bacteria	0	0	0	0	0	1	0	0	0	0	0	0	0	0	0	0	0	0	4	0	0	0	0	0	0	0	0	0	0	0	0	0	0	0	0
OTU1629	d__Bacteria; p__Proteobacteria; c__Alphaproteobacteria; o__Sphingomonadales; f__Sphingomonadaceae	48	6	5	0	0	0	0	0	0	0	1	0	0	0	0	1	0	0	0	0	2	0	0	0	0	0	0	0	0	0	0	0	0	0	0
OTU163	d__Bacteria	108	75	337	16	48	51	9	4	0	2	3	0	2	3	0	1	0	2	0	2	0	3	1	0	1	1	0	0	1	1	1	0	0	0	0
OTU1630	d__Bacteria; p__Proteobacteria; c__Deltaproteobacteria; o__Myxococcales; f__Polyangiaceae	0	2	0	0	0	0	0	0	5	0	0	0	0	0	0	0	0	0	0	0	0	0	0	0	0	0	0	0	0	0	0	0	0	0	0
OTU1631	d__Bacteria; p__Planctomycetes; c__Planctomycetia; o__Planctomycetales; f__Planctomycetaceae	3	1	0	0	0	0	0	0	0	0	0	0	0	0	0	0	0	0	0	0	0	0	0	0	0	0	0	0	0	0	0	0	0	0	0
OTU1632	d__Bacteria	0	0	0	0	0	1	0	0	0	0	0	0	0	5	0	0	0	0	0	0	0	0	0	0	0	0	0	0	0	0	0	0	0	0	0
OTU1633	d__Bacteria; p__Acidobacteria; c__Acidobacteria_Gp1; g__Gp1	0	0	0	0	0	0	0	0	5	0	0	0	0	0	0	0	0	0	0	0	0	0	0	0	0	0	0	0	0	0	0	0	0	0	0
OTU1634	d__Bacteria	1	1	3	0	3	1	0	0	0	0	0	0	0	0	0	0	0	0	0	0	0	0	1	0	0	0	0	0	0	0	0	0	0	0	0
OTU1635	d__Bacteria; p__candidate_division_WPS-1	8	0	0	0	0	0	0	0	0	0	0	0	0	0	0	0	0	0	0	0	0	0	0	0	0	0	0	0	0	0	0	0	0	0	0
OTU1636	d__Bacteria; p__Armatimonadetes	6	1	0	0	0	0	0	0	0	0	0	0	0	0	0	0	0	0	0	0	0	0	0	0	0	0	0	0	0	0	0	0	0	0	0
OTU1637	d__Bacteria; p__Planctomycetes; c__Planctomycetia; o__Planctomycetales; f__Planctomycetaceae; g__Gemmata; s__Gemmata_obscuriglobus	0	4	0	0	0	0	0	0	0	0	0	0	0	0	0	0	0	0	0	0	0	0	0	0	0	0	0	0	0	0	0	0	0	0	0
OTU1638	d__Bacteria; p__Proteobacteria; c__Alphaproteobacteria	3	0	0	0	0	0	0	0	0	0	0	0	0	0	0	0	0	0	0	0	0	0	0	0	0	0	0	0	0	0	0	0	0	0	0
OTU1639	d__Bacteria; p__Actinobacteria; c__Actinobacteria; o__Actinomycetales	4	1	0	0	1	0	0	0	0	0	0	0	0	1	0	0	0	0	0	0	0	0	1	1	0	3	0	0	0	0	0	0	0	0	0
OTU164	d__Bacteria; p__Acidobacteria; c__Acidobacteria_Gp4; g__Gp4	225	138	218	1	6	4	3	0	0	0	0	0	3	4	0	1	0	2	3	1	0	2	0	1	0	0	0	0	2	0	0	0	0	0	0
OTU1640	d__Bacteria	1	1	1	0	0	0	0	0	0	0	0	0	0	0	0	0	0	0	0	0	0	0	0	0	0	0	0	0	0	0	0	0	0	0	0
OTU1641	d__Bacteria; p__Actinobacteria; c__Actinobacteria; o__Actinomycetales	0	1	5	0	0	0	0	0	0	0	0	0	0	0	0	0	0	0	0	0	0	0	0	0	0	0	0	0	0	0	0	0	0	0	0
OTU1642	d__Bacteria	0	0	0	0	0	0	0	0	0	0	0	0	0	0	0	0	0	0	0	0	0	0	4	0	0	0	0	0	0	0	0	0	0	0	0
OTU1643	d__Bacteria; p__Bacteroidetes; c__Sphingobacteriia; o__Sphingobacteriales; f__Chitinophagaceae	3	0	0	0	0	0	0	0	0	0	0	0	0	0	0	0	0	0	0	0	0	0	0	0	0	0	0	0	0	0	0	0	0	0	0
OTU1644	d__Bacteria; p__Firmicutes; c__Bacilli; o__Bacillales; f__Paenibacillaceae_1; g__Paenibacillus	0	0	0	0	2	0	0	0	0	0	0	0	0	0	0	0	0	0	0	0	0	0	0	0	0	0	5	0	0	0	0	0	0	0	0
OTU1645	d__Bacteria; p__Proteobacteria; c__Alphaproteobacteria; o__Rhodospirillales; f__Rhodospirillaceae	0	0	0	0	0	0	0	0	0	0	0	0	0	3	0	0	0	0	0	0	0	0	0	0	0	0	0	0	0	0	0	0	0	0	0
OTU1646	d__Bacteria; p__Verrucomicrobia; c__Subdivision3	0	4	0	0	0	0	0	0	0	0	0	0	0	0	0	0	0	0	0	0	0	1	0	0	0	0	0	0	0	0	0	0	0	0	0
OTU1647	d__Bacteria; p__Proteobacteria; c__Gammaproteobacteria; o__Methylococcales; f__Methylococcaceae	0	0	0	0	0	0	0	0	0	0	0	0	0	4	0	0	0	0	0	0	0	0	0	0	0	0	0	0	0	0	0	0	0	0	0
OTU1648	d__Bacteria	0	0	0	0	0	0	0	0	0	0	0	0	0	5	0	0	0	0	0	0	0	0	0	0	0	0	0	0	0	0	0	0	0	0	0
OTU1649	d__Bacteria; p__Acidobacteria; c__Acidobacteria_Gp10; g__Gp10	4	0	0	0	0	0	0	0	0	0	0	0	0	0	0	0	0	0	0	0	0	0	0	0	0	0	0	0	0	0	0	0	0	0	0
OTU165	d__Bacteria; p__Proteobacteria; c__Alphaproteobacteria; o__Caulobacterales; f__Caulobacteraceae; g__Phenylobacterium	1	1	0	0	0	1	4	6	0	0	4	14	2	1	6	1	0	0	1	0	12	7	4	0	28	9	29	31	1	6	0	0	7	0	107
OTU1650	d__Bacteria; p__Bacteroidetes; c__Sphingobacteriia; o__Sphingobacteriales; f__Chitinophagaceae	10	6	0	0	0	0	0	0	0	0	0	0	0	3	0	0	0	0	1	0	0	0	0	0	0	0	1	0	0	0	0	0	0	0	0
OTU1651	d__Bacteria; p__Armatimonadetes; g__Armatimonadetes_gp4	0	0	3	0	0	0	0	0	0	0	0	0	0	0	0	0	0	0	0	0	0	0	0	0	0	0	0	0	0	0	0	0	0	0	0
OTU1652	d__Bacteria; p__Proteobacteria; c__Alphaproteobacteria; o__Rhizobiales	0	0	0	0	0	0	0	0	0	0	0	0	0	0	0	0	0	0	0	0	0	0	0	0	0	0	4	0	0	0	0	0	0	0	0
OTU1653	d__Bacteria; p__Gemmatimonadetes; c__Gemmatimonadetes; o__Gemmatimonadales; f__Gemmatimonadaceae; g__Gemmatimonas; s__Gemmatimonas_aurantiaca	2	2	0	0	0	0	0	0	0	0	0	0	0	0	0	0	0	1	1	0	0	0	0	0	0	0	0	0	0	0	0	0	0	0	0
OTU1654	d__Bacteria; p__Proteobacteria; c__Alphaproteobacteria	0	4	3	0	0	0	0	0	0	0	0	0	0	0	0	0	0	0	0	0	0	0	0	0	0	0	0	0	0	0	0	0	0	0	0
OTU1655	d__Bacteria; p__Actinobacteria; c__Actinobacteria; o__Actinomycetales; f__Nocardioidaceae; g__Nocardioides; s__Nocardioides_dilutus	2	0	0	0	3	0	0	0	0	0	0	0	0	0	0	0	0	0	0	0	0	0	0	1	0	0	0	0	0	0	0	0	0	0	0
OTU1656	d__Bacteria; p__Proteobacteria	0	4	0	0	0	0	1	0	0	0	0	0	0	0	0	0	0	0	0	0	0	0	0	0	0	0	0	0	0	0	0	0	0	0	0
OTU1657	d__Bacteria; p__Proteobacteria	0	0	0	0	0	4	0	0	0	0	0	0	0	0	0	0	0	0	0	0	0	0	0	0	0	0	0	0	0	0	0	0	0	0	0
OTU1658	d__Bacteria; p__Armatimonadetes; c__Chthonomonadetes; o__Chthonomonadales; f__Chthonomonadaceae; g__Chthonomonas/Armatimonadetes_gp3	1	3	0	0	0	0	0	0	0	0	0	0	0	0	0	0	0	0	0	0	0	0	0	0	0	0	0	0	0	0	0	0	0	0	0
OTU1659	d__Bacteria; p__Verrucomicrobia; c__Spartobacteria	0	3	0	0	0	0	0	0	0	0	0	0	0	0	0	0	0	0	0	0	0	0	0	0	0	0	0	0	0	0	0	0	0	0	0
OTU166	d__Bacteria; p__Bacteroidetes; c__Sphingobacteriia; o__Sphingobacteriales; f__Chitinophagaceae; g__Sediminibacterium	197	0	0	4	1	1	1	1	0	0	0	0	0	3	0	0	0	0	0	0	0	8	0	1	0	0	0	2	0	1	0	0	0	0	142
OTU1660	d__Bacteria; p__Actinobacteria; c__Actinobacteria; o__Actinomycetales; f__Nocardioidaceae	0	0	0	0	0	3	0	0	0	0	0	0	0	0	0	0	0	0	0	0	0	0	0	0	0	0	0	0	0	0	0	0	0	0	0
OTU1661	d__Bacteria; p__Nitrospirae; c__Nitrospira; o__Nitrospirales; f__Nitrospiraceae; g__Nitrospira	0	2	1	0	1	2	1	1	0	0	0	0	0	0	0	0	0	0	0	0	0	0	0	0	0	0	0	0	0	0	0	0	0	0	0
OTU1662	d__Bacteria; p__Acidobacteria; c__Acidobacteria_Gp6; g__Gp6	58	27	116	34	34	2	1	0	0	1	0	1	2	13	0	0	0	0	0	0	1	0	0	3	0	0	0	0	2	1	0	0	0	0	0
OTU1663	d__Bacteria	0	3	0	0	0	0	0	0	0	0	0	0	0	0	0	0	0	0	0	0	0	0	0	0	0	0	0	0	0	0	0	0	0	0	0
OTU1664	d__Bacteria	0	0	0	0	0	0	1	0	0	0	0	0	0	0	0	0	0	0	0	0	3	0	0	0	0	0	4	0	0	0	0	0	0	0	0
OTU1665	d__Bacteria; p__Bacteroidetes	0	0	0	0	2	0	0	0	0	0	0	0	0	4	0	0	0	0	0	0	0	0	0	0	0	0	0	0	0	0	0	0	0	0	0
OTU1666	d__Bacteria; p__candidate_division_WPS-1; g__WPS-1_genera_incertae_sedis	4	0	0	0	0	0	0	0	0	0	0	0	0	0	0	0	0	0	0	0	0	0	0	0	0	0	0	0	0	0	0	0	0	0	0
OTU1667	d__Bacteria; p__Proteobacteria; c__Gammaproteobacteria	0	0	2	0	0	0	0	0	0	0	0	0	0	0	0	0	0	0	0	0	0	0	0	0	0	0	0	0	0	0	0	0	0	0	0
OTU1668	d__Bacteria; p__Acidobacteria; c__Acidobacteria_Gp7; g__Gp7	2	0	0	0	0	1	0	0	2	0	0	0	0	2	0	0	0	0	0	0	0	0	0	0	0	0	0	0	0	0	0	0	0	0	0
OTU1669	d__Bacteria	0	3	0	0	0	0	0	0	0	0	0	0	0	0	0	0	0	0	0	0	0	0	0	0	0	0	0	0	0	0	0	0	0	0	0
OTU167	d__Bacteria	1	1	1	1	0	34	37	50	28	23	78	0	0	1	1	1	0	2	1	0	1	0	1	0	1	1	0	0	1	0	0	0	0	0	0
OTU1670	d__Bacteria; p__Planctomycetes; c__Planctomycetia; o__Planctomycetales; f__Planctomycetaceae	5	2	4	0	0	0	0	0	0	0	0	0	0	0	0	0	0	0	1	0	0	0	0	0	0	0	0	0	0	0	0	0	0	0	0
OTU1671	d__Bacteria; p__Parcubacteria; g__Parcubacteria_genera_incertae_sedis	0	0	0	6	0	0	0	0	0	0	0	0	0	0	0	0	0	0	0	0	0	0	0	0	0	0	0	0	0	0	0	0	0	0	0
OTU1672	d__Bacteria; p__Acidobacteria; c__Acidobacteria_Gp3; g__Gp3	0	0	0	0	0	0	0	0	0	3	0	0	0	0	0	0	0	0	0	0	0	0	0	0	0	0	0	0	0	0	0	0	0	0	0
OTU1673	d__Bacteria; p__Acidobacteria; c__Acidobacteria_Gp10; g__Gp10	2	4	2	0	0	0	0	0	0	0	0	0	0	0	0	0	0	0	0	0	0	0	0	0	0	0	0	0	0	0	0	0	0	0	0
OTU1674	d__Bacteria	0	0	5	0	0	0	0	0	0	0	0	0	0	0	0	0	0	0	0	0	0	0	0	0	0	0	0	0	0	0	0	0	0	0	0
OTU1675	d__Bacteria; p__Actinobacteria; c__Actinobacteria; o__Actinomycetales	0	0	5	0	2	0	1	0	0	0	0	0	0	0	0	0	0	0	0	0	0	0	0	0	0	0	0	0	0	0	0	0	0	0	0
OTU1676	d__Bacteria	5	0	0	0	0	0	0	0	0	0	0	1	0	0	0	0	0	0	0	0	0	0	0	0	0	0	0	0	0	0	0	0	0	0	0
OTU1677	d__Bacteria	1	1	1	2	0	13	4	2	194	37	0	1	1	1	0	4	1	0	90	0	0	0	0	1	0	0	0	1	1	2	0	0	0	0	0
OTU1678	d__Bacteria; p__Armatimonadetes; g__Armatimonadetes_gp4	0	0	3	0	0	0	0	0	0	0	0	0	0	0	0	0	0	0	0	0	0	0	0	0	0	0	0	0	0	0	0	0	0	0	0
OTU1679	d__Bacteria; p__Actinobacteria; c__Actinobacteria; o__Solirubrobacterales	3	0	0	0	0	0	0	0	0	0	0	0	0	0	0	0	0	0	0	0	0	0	0	0	0	0	0	0	0	0	0	0	0	0	0
OTU168	d__Bacteria; p__Proteobacteria; c__Alphaproteobacteria; o__Rhizobiales	5	7	32	2	1	77	13	47	6	4	0	0	11	1	0	1	29	2	11	0	0	0	11	3	0	0	0	0	1	0	0	0	0	0	0
OTU1680	d__Bacteria	0	0	5	0	0	0	0	0	0	0	0	0	0	0	0	0	0	0	0	0	0	0	0	0	0	0	0	0	0	0	0	0	0	0	0
OTU1681	d__Bacteria	0	0	3	0	0	0	0	0	0	0	0	0	0	0	0	0	0	0	0	0	0	0	0	0	0	0	0	0	0	0	0	0	0	0	0
OTU1682	d__Bacteria	3	3	4	1	41	126	28	46	44	51	38	1	17	6	0	1	1	35	55	0	3	1	25	4	0	3	6	12	0	0	0	0	0	0	0
OTU1683	d__Bacteria; p__Proteobacteria; c__Alphaproteobacteria; o__Rhodospirillales	3	1	1	0	2	0	0	0	0	0	0	0	0	0	0	0	0	0	0	0	0	0	0	0	0	0	0	0	0	0	0	0	0	0	0
OTU1684	d__Bacteria; p__BRC1	0	0	0	0	2	0	0	0	0	0	0	0	0	0	0	0	0	0	0	0	0	0	0	2	0	0	0	0	0	0	0	0	0	0	0
OTU1685	d__Bacteria; p__Planctomycetes; c__Planctomycetia; o__Planctomycetales; f__Planctomycetaceae	0	1	4	0	0	0	0	0	0	0	0	0	0	0	0	0	0	0	0	0	0	0	0	0	0	0	0	0	0	0	0	0	0	0	0
OTU1686	d__Bacteria; p__Actinobacteria; c__Actinobacteria; o__Gaiellales; f__Gaiellaceae; g__Gaiella; s__Gaiella_occulta	16	2	0	0	2	3	0	1	3	0	0	0	0	0	0	0	0	0	0	0	0	1	0	0	0	0	0	0	0	0	0	0	0	0	0
OTU1687	d__Bacteria; p__Proteobacteria	1	0	5	0	1	0	1	0	0	0	0	0	0	1	0	0	0	0	0	0	0	0	0	0	0	0	0	0	0	0	0	0	0	0	0
OTU1688	d__Bacteria; p__Bacteroidetes; c__Sphingobacteriia; o__Sphingobacteriales; f__Chitinophagaceae	0	1	2	0	0	0	0	0	0	0	0	0	0	0	0	0	0	0	0	0	0	0	0	0	0	0	0	0	0	0	0	0	0	0	0
OTU1689	d__Bacteria; p__Firmicutes; c__Clostridia; o__Clostridiales	0	0	0	0	0	0	0	0	0	4	0	0	0	0	0	0	0	0	0	0	0	0	0	0	0	0	0	0	0	0	0	0	0	0	0
OTU169	d__Bacteria; p__Actinobacteria; c__Actinobacteria; o__Actinomycetales	0	0	4	1	2	11	2	61	85	41	1	1	12	1	2	1	2	25	2	0	23	1	0	2	1	0	1	0	1	1	0	0	0	0	0
OTU1690	d__Bacteria; p__Planctomycetes; c__Planctomycetia; o__Planctomycetales; f__Planctomycetaceae	0	0	0	0	0	1	0	0	0	0	0	0	0	0	0	0	0	0	0	0	0	0	0	0	0	0	0	0	0	0	0	0	0	2	0
OTU1691	d__Bacteria; p__Cyanobacteria/Chloroplast; c__Cyanobacteria	0	0	0	0	0	0	0	0	0	0	0	0	0	0	0	0	0	0	0	0	0	0	0	0	0	5	0	0	0	0	0	0	0	0	0
OTU1692	d__Bacteria	0	4	0	0	0	0	0	0	0	0	0	0	0	0	0	0	0	0	0	0	0	0	0	0	0	0	0	0	0	0	0	0	0	0	0
OTU1693	d__Bacteria; p__Acidobacteria; c__Acidobacteria_Gp6; g__Gp6	5	3	3	0	7	0	0	1	0	1	0	0	0	3	0	0	0	0	4	0	0	0	0	0	0	0	0	0	0	0	0	0	0	0	0
OTU1694	d__Bacteria	0	0	0	0	0	0	0	0	0	0	0	0	0	4	0	0	0	0	0	0	0	0	0	0	0	0	0	0	0	0	0	0	0	0	0
OTU1695	d__Bacteria	1	0	0	9	2	1	3	7	0	3	1	1	9	1	0	0	0	2	40	0	13	0	1	0	0	0	1	0	2	0	0	0	0	0	0
OTU1696	d__Bacteria; p__Actinobacteria; c__Actinobacteria	3	2	0	0	0	0	0	0	0	1	0	3	1	0	0	0	0	0	0	0	2	0	3	0	0	0	1	0	0	0	0	0	0	0	0
OTU1697	d__Bacteria	1	2	5	0	2	0	0	0	0	0	0	0	0	0	0	0	0	0	0	0	0	0	0	0	0	0	0	0	0	0	0	0	0	0	0
OTU1698	d__Bacteria	3	1	0	0	0	0	0	0	0	0	0	0	0	0	0	0	0	0	0	0	0	0	0	0	0	0	0	0	0	0	0	0	0	0	0
OTU1699	d__Bacteria	0	3	0	0	0	0	0	0	0	0	0	0	0	0	0	0	0	0	0	0	0	0	0	0	0	0	0	0	0	0	0	0	0	0	0
OTU17	d__Bacteria; p__Proteobacteria; c__Gammaproteobacteria; o__Pseudomonadales; f__Pseudomonadaceae; g__Pseudomonas	9	12	4	25	11	5	10	30	23	24	15	141	9	19	31	56	51	31	7	23	11	30	6	4	33	55	12	19	8	36	68	337	135	182	296
OTU170	d__Bacteria	0	3	0	10	0	1	1	0	0	3	0	1	0	11	0	1	0	0	0	8	0	0	0	0	0	7	0	1	1	0	0	174	0	0	33
OTU1700	d__Bacteria	0	0	0	0	0	0	0	0	0	0	0	0	0	0	0	0	0	0	0	0	0	0	0	0	0	0	0	0	0	7	0	0	0	0	0
OTU1701	d__Bacteria	0	4	0	0	0	0	0	0	0	0	0	0	0	0	0	0	0	0	0	0	0	0	0	0	0	0	0	0	0	0	0	0	0	0	0
OTU1702	d__Bacteria; p__Actinobacteria; c__Actinobacteria; o__Solirubrobacterales	12	7	0	0	1	0	0	0	0	0	0	0	0	0	0	0	0	0	0	0	0	0	0	0	0	0	16	0	0	0	0	0	0	0	0
OTU1703	d__Bacteria; p__Chloroflexi; c__Caldilineae; o__Caldilineales; f__Caldilineaceae; g__Litorilinea; s__Litorilinea_aerophila	0	0	0	0	0	0	0	0	0	0	0	0	0	0	0	0	0	0	0	0	0	0	3	0	0	0	0	0	0	0	0	0	0	0	0
OTU1704	d__Bacteria; p__Verrucomicrobia; c__Subdivision3; g__Subdivision3_genera_incertae_sedis	1	3	0	0	0	0	0	0	0	0	0	0	0	0	0	0	0	0	0	0	0	0	0	0	0	0	0	0	0	0	0	0	0	0	0
OTU1705	d__Bacteria; p__Verrucomicrobia; c__Verrucomicrobiae; o__Verrucomicrobiales; f__Verrucomicrobiaceae; g__Verrucomicrobium; s__Verrucomicrobium_spinosum	4	0	0	0	0	0	0	0	0	0	0	0	0	0	0	0	0	0	0	0	0	0	0	0	0	0	0	0	0	0	0	0	0	0	0
OTU1706	d__Bacteria; p__Proteobacteria	0	2	1	0	0	0	0	0	0	0	0	0	0	0	0	0	0	0	0	0	0	0	0	0	0	0	0	0	0	0	0	0	0	0	0
OTU1707	d__Bacteria; p__Acidobacteria; c__Acidobacteria_Gp4	1	2	0	0	0	0	0	0	0	0	0	0	0	0	0	0	0	0	0	0	0	0	0	0	0	0	0	0	0	0	0	0	0	0	0
OTU1708	d__Bacteria	0	3	0	0	0	0	0	0	0	0	0	0	0	0	0	0	0	0	0	0	0	0	0	0	0	0	0	0	0	0	0	0	0	0	0
OTU1709	d__Bacteria; p__Proteobacteria; c__Deltaproteobacteria	0	0	0	0	0	0	0	0	0	0	0	0	0	4	0	0	0	0	0	0	0	0	0	0	0	0	0	0	0	0	0	0	0	0	0
OTU171	d__Bacteria; p__Actinobacteria; c__Actinobacteria; o__Actinomycetales; f__Nocardioidaceae; g__Actinopolymorpha	1	2	0	0	1	1	3	46	2	8	1	0	15	6	0	1	46	9	21	2	60	4	16	15	1	0	0	0	2	1	2	1	0	0	0
OTU1710	d__Bacteria	0	0	3	0	0	0	0	0	0	0	0	0	0	0	0	0	0	0	0	0	0	0	0	0	0	0	0	0	0	0	0	0	0	0	0
OTU1711	d__Bacteria; p__Armatimonadetes; c__Armatimonadia; o__Armatimonadales; f__Armatimonadaceae; g__Armatimonas/Armatimonadetes_gp1	3	0	0	0	0	0	0	0	0	0	0	0	0	0	0	0	0	0	0	0	0	0	0	0	0	0	0	0	0	0	0	0	0	0	0
OTU1712	d__Bacteria; p__Bacteroidetes; c__Flavobacteriia; o__Flavobacteriales; f__Cryomorphaceae	3	0	0	0	0	0	0	0	0	0	0	0	0	0	0	0	0	0	0	0	0	0	0	0	0	0	0	0	0	0	0	0	0	0	0
OTU1713	d__Bacteria; p__Proteobacteria; c__Alphaproteobacteria; o__Rhizobiales	0	3	0	0	0	0	0	0	0	0	0	0	0	0	0	0	0	0	0	0	0	0	0	0	0	0	0	0	0	0	0	0	0	0	0
OTU1714	d__Bacteria; p__Acidobacteria; c__Acidobacteria_Gp4	3	0	0	0	0	0	0	0	0	0	0	0	0	0	0	0	0	0	0	0	0	0	0	0	0	0	0	0	0	0	0	0	0	0	0
OTU1715	d__Bacteria; p__Bacteroidetes; c__Cytophagia; o__Cytophagales; f__Cytophagaceae	0	0	0	0	0	0	0	0	0	0	0	0	0	0	0	0	0	0	0	0	0	0	2	0	0	0	1	0	0	0	0	0	0	0	0
OTU1716	d__Bacteria	0	4	0	0	0	0	0	0	0	0	0	0	0	0	0	0	0	0	0	0	0	0	0	0	0	0	0	0	0	0	0	0	0	0	0
OTU1717	d__Bacteria; p__Armatimonadetes	0	0	0	0	0	0	0	0	0	0	0	0	0	0	0	0	0	0	0	0	0	0	6	0	0	0	0	0	0	0	0	0	0	0	0
OTU1718	d__Bacteria; p__Proteobacteria; c__Alphaproteobacteria	5	1	0	0	0	0	0	0	0	0	0	0	0	0	0	0	0	0	0	0	0	0	0	0	0	0	0	0	0	0	0	0	0	0	0
OTU1719	d__Bacteria; p__Actinobacteria; c__Actinobacteria; o__Actinomycetales; f__Streptomycetaceae	0	0	0	0	0	0	0	0	5	0	0	0	0	0	0	0	0	0	0	0	0	0	0	0	0	0	0	0	0	0	0	0	0	0	0
OTU172	d__Archaea; p__Thaumarchaeota; o__Nitrosopumilales; f__Nitrosopumilaceae; g__Nitrosopumilus	0	0	0	0	1	10	160	0	0	2	1	17	0	0	0	0	2	3	0	0	0	0	8	27	0	0	0	1	0	0	0	0	3	0	0
OTU1720	d__Bacteria; p__Proteobacteria	4	0	1	0	0	0	0	0	0	0	0	0	0	0	0	0	0	0	0	0	0	0	0	0	0	0	0	0	0	0	0	0	0	0	0
OTU1721	d__Bacteria; p__Proteobacteria; c__Deltaproteobacteria; o__Myxococcales	1	2	2	0	0	0	0	0	0	0	0	0	0	0	0	0	0	0	0	0	1	0	0	0	0	0	0	0	0	0	0	0	0	0	0
OTU1722	d__Bacteria; p__Cyanobacteria/Chloroplast; c__Chloroplast; f__Chloroplast; g__Streptophyta	0	0	0	0	0	0	0	0	0	0	0	0	0	0	0	0	0	0	0	0	0	0	4	0	0	0	0	0	0	0	0	0	0	0	0
OTU1723	d__Bacteria	1	4	0	0	0	0	0	0	0	0	0	0	0	0	0	0	0	0	0	0	0	0	0	0	1	0	0	0	0	0	0	0	0	0	0
OTU1724	d__Bacteria; p__Proteobacteria; c__Gammaproteobacteria	0	0	3	0	0	0	0	0	0	0	0	0	0	0	0	0	0	0	0	0	0	0	0	0	0	0	0	0	0	0	0	0	0	0	0
OTU1725	d__Bacteria; p__Actinobacteria; c__Actinobacteria; o__Actinomycetales; f__Nocardioidaceae; g__Aeromicrobium; s__Aeromicrobium_fastidiosum	4	2	0	0	0	1	0	0	2	0	0	0	0	0	0	0	0	0	0	0	0	0	1	0	0	0	2	0	0	0	0	0	0	0	0
OTU1726	d__Bacteria; p__Proteobacteria; c__Deltaproteobacteria; o__Myxococcales	0	0	0	0	0	0	0	0	0	4	0	0	0	0	0	0	0	0	0	0	0	0	0	0	0	0	0	0	0	0	0	0	0	0	0
OTU1727	d__Bacteria; p__Proteobacteria; c__Alphaproteobacteria; o__Rhizobiales; f__Rhizobiaceae; g__Kaistia; s__Kaistia_defluvii	3	1	0	0	0	0	0	0	0	0	0	0	0	0	0	1	0	0	0	0	0	0	0	0	0	0	0	0	0	0	0	0	0	0	0
OTU1728	d__Bacteria	4	3	4	0	0	1	0	0	0	0	0	0	0	0	0	0	0	0	0	0	0	0	0	0	0	0	0	0	0	0	0	0	0	0	0
OTU1729	d__Bacteria; p__Acidobacteria; c__Acidobacteria_Gp6; g__Gp6	6	15	5	1	1	0	0	1	0	0	0	0	0	0	0	0	0	0	0	0	0	0	0	0	0	0	0	0	0	0	0	0	0	0	0
OTU173	d__Bacteria; p__Acidobacteria	0	4	0	1	4	41	0	79	53	5	1	0	15	0	2	1	13	40	92	38	32	0	7	7	1	0	0	0	0	1	1	0	0	0	0
OTU1730	d__Bacteria; p__Bacteroidetes; c__Sphingobacteriia; o__Sphingobacteriales; f__Chitinophagaceae; g__Flavisolibacter; s__Flavisolibacter_ginsengiterrae	0	2	0	0	0	0	2	0	0	0	0	0	0	0	0	0	0	0	0	0	1	0	0	0	0	0	0	0	0	0	0	0	0	0	0
OTU1731	d__Bacteria	1	1	1	0	0	1	0	0	0	0	0	0	0	0	0	0	0	1	0	0	0	0	0	0	0	0	0	0	0	0	0	0	0	0	0
OTU1732	d__Bacteria; p__Proteobacteria; c__Alphaproteobacteria	0	0	2	0	1	0	0	2	0	0	0	0	0	0	0	0	0	0	0	0	0	0	0	0	0	0	0	0	0	0	0	0	0	0	0
OTU1733	d__Bacteria; p__Bacteroidetes; c__Sphingobacteriia; o__Sphingobacteriales; f__Sphingobacteriaceae; g__Mucilaginibacter; s__Mucilaginibacter_soyangensis	4	1	0	0	0	0	0	0	0	0	0	0	0	0	0	0	0	0	0	0	0	0	0	0	0	0	0	0	0	0	0	0	0	0	0
OTU1734	d__Bacteria; p__Proteobacteria	144	31	0	1	3	2	0	0	3	0	0	0	0	0	1	0	0	1	0	0	0	0	10	0	0	0	0	0	0	4	0	0	0	0	0
OTU1735	d__Bacteria; p__Acidobacteria; c__Acidobacteria_Gp6; g__Gp6	0	2	3	2	1	1	0	0	0	0	0	0	0	6	0	0	0	0	0	0	0	0	0	0	0	0	0	0	0	0	0	0	0	0	0
OTU1736	d__Bacteria	2	0	0	0	0	0	0	0	2	0	0	0	0	0	0	0	0	1	0	0	0	0	4	0	0	0	0	0	0	0	0	0	0	0	0
OTU1737	d__Bacteria; p__Acidobacteria; c__Acidobacteria_Gp10; g__Gp10	1	0	3	0	0	0	0	0	0	0	0	0	0	0	0	0	0	0	0	0	0	0	0	0	0	0	0	0	0	0	0	0	0	0	0
OTU1738	d__Bacteria; p__Actinobacteria; c__Actinobacteria; o__Actinomycetales; f__Nocardiaceae; g__Nocardia	0	0	0	2	0	0	0	0	1	0	0	0	0	0	0	0	0	0	0	0	0	0	0	0	0	0	0	0	0	0	0	0	0	0	0
OTU1739	d__Bacteria	0	0	0	0	3	0	0	0	0	0	0	0	0	0	0	0	0	0	0	0	0	0	0	0	0	0	0	0	0	0	0	0	0	0	0
OTU174	d__Bacteria; p__Bacteroidetes; c__Cytophagia; o__Cytophagales	135	10	71	0	14	0	0	1	0	1	0	0	1	0	0	0	0	1	0	0	1	0	0	0	0	0	0	0	0	0	0	0	0	0	0
OTU1740	d__Bacteria; p__Proteobacteria; c__Gammaproteobacteria; o__Xanthomonadales; f__Xanthomonadaceae	6	0	1	0	0	0	1	0	0	0	0	0	0	0	0	0	0	0	0	0	0	0	0	0	0	0	0	0	0	0	0	0	0	0	0
OTU1741	d__Bacteria; p__Bacteroidetes; c__Sphingobacteriia; o__Sphingobacteriales; f__Chitinophagaceae	7	2	0	0	0	0	0	0	0	0	0	0	0	0	0	0	0	0	0	0	0	0	0	0	0	0	0	0	0	0	0	0	0	0	0
OTU1742	d__Bacteria	4	1	0	0	0	0	0	0	0	0	0	0	0	0	0	0	0	0	0	0	0	0	0	0	0	0	0	0	0	0	0	0	0	0	0
OTU1743	d__Bacteria	0	3	0	0	0	0	0	0	0	0	0	0	0	0	0	0	0	0	0	0	0	0	0	0	0	0	0	0	0	0	0	0	0	0	0
OTU1744	d__Bacteria; p__Actinobacteria; c__Actinobacteria; o__Solirubrobacterales; f__Conexibacteraceae; g__Conexibacter	4	1	0	0	0	1	0	0	0	0	0	0	0	0	0	0	0	0	0	0	0	0	0	0	0	0	0	0	0	0	0	0	0	0	0
OTU1745	d__Bacteria; p__Actinobacteria; c__Actinobacteria	0	0	2	0	0	0	0	0	0	0	0	0	0	0	0	0	0	0	0	0	0	0	0	0	0	0	0	0	0	0	0	0	0	0	0
OTU1746	d__Bacteria; p__Planctomycetes; c__Planctomycetia; o__Planctomycetales; f__Planctomycetaceae	0	5	0	0	0	0	0	0	0	0	0	0	0	0	0	0	0	0	0	0	0	0	0	0	0	0	0	0	0	0	0	0	0	0	0
OTU1747	d__Bacteria	0	0	0	0	0	0	0	0	0	0	0	0	0	0	0	0	0	0	0	0	0	0	0	3	0	0	0	0	0	0	0	0	0	0	0
OTU1748	d__Bacteria; p__Proteobacteria; c__Alphaproteobacteria	7	1	0	0	1	0	0	0	0	0	0	0	0	1	0	0	0	0	0	0	0	0	0	0	0	0	0	0	0	0	0	0	0	0	0
OTU1749	d__Bacteria; p__Bacteroidetes	0	5	0	0	0	0	0	0	0	0	0	0	0	0	0	0	0	0	0	0	0	0	0	0	0	0	0	0	0	0	0	0	0	0	0
OTU175	d__Bacteria; p__Actinobacteria; c__Actinobacteria; o__Actinomycetales; f__Mycobacteriaceae; g__Mycobacterium	17	16	33	18	29	11	7	40	126	7	2	1	4	4	0	0	57	2	27	60	3	2	9	4	0	0	1	0	7	1	1	0	0	0	0
OTU1750	d__Bacteria	3	0	0	0	0	0	0	0	0	0	0	0	0	0	0	0	0	0	0	0	0	0	0	0	0	0	0	0	0	0	0	0	0	0	0
OTU1751	d__Bacteria; p__Actinobacteria; c__Actinobacteria; o__Actinomycetales	2	0	0	0	0	0	0	0	0	0	0	0	0	0	0	0	0	0	0	0	0	0	0	0	0	0	0	1	0	0	0	0	0	0	0
OTU1752	d__Bacteria; p__Proteobacteria	3	0	0	0	1	0	0	0	0	0	0	0	0	0	0	0	0	0	0	0	0	0	0	0	0	0	0	0	0	0	0	0	0	0	0
OTU1753	d__Bacteria	0	0	0	0	0	0	0	0	0	0	0	0	0	3	0	0	0	0	0	0	0	0	0	0	0	0	0	0	0	0	0	0	0	0	0
OTU1754	d__Bacteria; p__Actinobacteria	40	5	0	0	0	1	0	0	0	1	0	0	0	0	0	0	0	0	0	0	0	0	4	0	0	9	0	0	0	0	1	1	0	0	0
OTU1755	d__Bacteria; p__Cyanobacteria/Chloroplast; c__Chloroplast; f__Chloroplast; g__Streptophyta	0	0	0	0	0	1	0	0	2	0	0	0	0	0	0	0	0	0	0	0	0	0	3	0	0	0	2	0	0	0	0	0	0	0	0
OTU1756	d__Bacteria	0	0	2	0	0	0	0	0	0	0	0	0	0	0	0	0	0	0	0	0	0	0	0	0	0	0	0	0	0	0	0	0	0	0	0
OTU1757	d__Bacteria	2	2	0	0	0	0	0	0	0	0	0	0	0	0	0	0	0	0	0	0	0	0	0	0	0	0	0	0	0	0	0	0	0	0	0
OTU1758	d__Bacteria	10	0	0	0	0	0	0	0	0	0	0	0	0	0	0	0	0	0	0	0	0	0	0	0	0	0	0	0	0	0	0	0	0	0	0
OTU1759	d__Bacteria; p__Verrucomicrobia; c__Subdivision3	2	1	0	0	0	0	0	0	0	0	0	0	0	0	0	0	0	0	0	0	0	0	0	0	0	0	0	0	0	0	0	0	0	0	0
OTU176	d__Bacteria; p__Actinobacteria; c__Actinobacteria; o__Actinomycetales	2	2	12	9	20	65	3	45	23	13	2	17	3	2	1	1	1	0	0	0	2	1	12	0	0	0	0	0	2	0	0	0	1	0	0
OTU1760	d__Bacteria; p__Parcubacteria	0	3	0	0	0	0	0	0	0	0	0	0	0	0	0	0	0	0	0	0	0	0	0	0	0	0	0	0	0	0	0	0	0	0	0
OTU1761	d__Bacteria; p__Gemmatimonadetes; c__Gemmatimonadetes; o__Gemmatimonadales; f__Gemmatimonadaceae; g__Gemmatimonas; s__Gemmatimonas_aurantiaca	8	0	0	0	0	0	0	0	0	0	0	0	0	0	0	0	0	0	0	0	0	0	0	0	0	0	0	0	0	0	0	0	0	0	0
OTU1762	d__Bacteria	0	0	1	0	0	0	0	0	0	0	0	0	0	0	0	0	0	0	0	0	0	0	0	0	0	0	0	0	0	0	0	1	0	0	0
OTU1763	d__Bacteria; p__Planctomycetes; c__Planctomycetia; o__Planctomycetales; f__Planctomycetaceae	1	0	1	0	0	0	0	0	0	0	0	0	0	0	0	0	0	1	0	0	0	0	0	0	0	0	0	0	0	0	0	0	0	0	0
OTU1764	d__Bacteria	0	0	2	0	0	0	0	0	0	0	0	0	0	0	0	0	0	0	0	0	0	0	0	0	0	0	0	0	0	0	0	0	0	0	0
OTU1765	d__Bacteria; p__Actinobacteria; c__Actinobacteria	5	0	0	0	0	0	0	0	0	0	0	0	0	0	0	0	0	0	0	0	0	0	0	0	0	0	0	0	0	0	0	0	0	0	0
OTU1766	d__Bacteria; p__Proteobacteria	3	0	0	0	0	0	0	0	0	0	0	0	0	0	0	0	0	0	0	0	0	0	0	0	0	0	0	0	0	0	0	0	0	0	0
OTU1767	d__Bacteria; p__Proteobacteria; c__Gammaproteobacteria	0	0	3	0	0	0	0	0	0	0	0	0	0	0	0	0	0	0	0	0	0	0	0	0	0	0	0	0	0	0	0	0	0	0	0
OTU1768	d__Bacteria; p__Proteobacteria; c__Gammaproteobacteria	4	2	0	0	0	0	0	0	0	0	0	1	0	0	0	1	0	0	0	0	0	0	0	0	0	0	0	0	0	0	0	0	0	0	0
OTU1769	d__Bacteria	4	0	0	0	0	0	0	0	0	0	0	0	0	0	0	0	0	0	0	0	0	0	0	0	0	0	0	0	0	0	0	0	0	0	0
OTU177	d__Bacteria; p__Bacteroidetes; c__Cytophagia; o__Cytophagales; g__Ohtaekwangia; s__Ohtaekwangia_koreensis	91	20	14	0	5	1	1	1	1	0	1	1	0	1	0	2	14	3	1	0	9	0	2	24	9	24	183	26	1	23	21	0	0	0	0
OTU1770	d__Bacteria; p__Firmicutes; c__Bacilli; o__Bacillales; f__Bacillales_Incertae_Sedis_XI; g__Gemella; s__Gemella_haemolysans	0	0	0	0	0	0	0	0	0	0	0	0	0	0	0	0	0	0	0	0	0	0	0	0	0	0	0	0	2	0	0	0	0	0	0
OTU1771	d__Bacteria; p__Bacteroidetes; c__Cytophagia; o__Cytophagales; f__Cytophagaceae; g__Rufibacter; s__Rufibacter_tibetensis	0	0	0	0	0	0	0	0	0	0	0	0	0	0	0	0	0	0	0	0	0	0	0	0	0	0	0	0	3	0	0	0	0	0	0
OTU1772	d__Bacteria; p__Actinobacteria; c__Actinobacteria; o__Actinomycetales; f__Pseudonocardiaceae; g__Actinophytocola	6	0	0	0	5	5	3	9	4	11	13	29	6	4	31	18	6	29	17	1	11	2	14	8	1	0	1	0	1	0	1	0	0	0	0
OTU1773	d__Bacteria; p__Actinobacteria; c__Actinobacteria; o__Actinomycetales	0	0	0	0	105	0	0	3	0	0	0	0	23	10	0	0	1	43	2	0	0	0	6	0	0	0	0	0	1	0	0	0	0	0	0
OTU1774	d__Bacteria; p__Proteobacteria; c__Betaproteobacteria	2	11	14	1	0	0	0	0	0	0	0	31	0	1	0	0	0	0	0	0	0	0	0	0	0	0	0	0	0	0	0	0	0	0	0
OTU1775	d__Bacteria; p__Nitrospirae; c__Nitrospira; o__Nitrospirales; f__Nitrospiraceae; g__Nitrospira	3	1	0	0	0	0	0	0	0	0	0	0	0	0	0	0	0	0	0	0	0	0	0	0	0	0	0	0	0	0	0	0	0	0	0
OTU1776	d__Bacteria	0	1	2	0	0	0	0	0	0	0	0	0	0	0	0	0	0	0	0	0	0	0	0	0	0	0	0	0	0	0	0	0	0	0	0
OTU1777	d__Bacteria; p__Firmicutes; c__Clostridia; o__Clostridiales; f__Clostridiales_Incertae_Sedis_XI; g__Anaerococcus; s__Anaerococcus_octavius	0	0	0	0	0	0	0	0	0	0	0	0	0	0	4	0	0	0	0	0	0	0	0	0	0	0	0	0	0	0	0	0	0	0	0
OTU1778	d__Bacteria	0	0	0	0	1	0	0	0	0	0	0	0	0	0	0	0	0	0	0	0	0	0	4	0	0	0	0	0	0	0	0	0	0	0	0
OTU1779	d__Bacteria; p__Actinobacteria; c__Actinobacteria	6	2	0	0	0	0	0	0	0	0	0	0	0	0	0	0	0	0	0	0	0	0	0	0	0	0	0	0	0	0	0	0	0	0	0
OTU178	d__Bacteria; p__Proteobacteria; c__Gammaproteobacteria	0	0	0	6	3	0	1	3	0	0	0	0	2	0	1	1	0	1	1	0	0	3	0	1	12	0	0	0	1	0	0	224	0	0	0
OTU1780	d__Bacteria	3	0	0	0	0	0	0	0	0	0	0	0	0	0	0	0	0	0	0	0	0	0	0	0	0	0	0	0	0	0	0	0	0	0	0
OTU1781	d__Bacteria	0	2	0	0	0	0	0	0	0	0	0	0	0	0	0	0	0	0	0	0	0	0	0	0	0	0	0	0	0	0	0	0	0	0	0
OTU1782	d__Bacteria	0	0	0	0	0	0	0	3	0	0	0	0	0	0	0	0	0	0	0	0	2	0	0	0	0	0	0	0	0	0	0	0	0	0	0
OTU1783	d__Bacteria	0	0	2	0	3	0	0	0	0	0	0	0	0	0	0	0	0	0	0	0	0	0	0	0	0	0	0	0	0	0	0	0	0	0	0
OTU1784	d__Bacteria	0	0	2	0	0	0	0	0	0	0	0	0	0	0	0	0	0	0	0	0	0	0	0	0	0	0	0	0	0	0	0	0	0	0	0
OTU1785	d__Bacteria	1	1	1	0	0	0	0	0	0	0	0	0	0	0	0	0	0	0	0	0	0	0	0	0	0	0	0	0	0	0	0	0	0	0	0
OTU1786	d__Bacteria; p__Verrucomicrobia; c__Spartobacteria; g__Spartobacteria_genera_incertae_sedis	2	0	0	0	0	0	0	0	0	0	0	0	0	1	0	0	0	0	0	0	0	0	2	0	0	0	0	0	0	0	0	0	0	0	0
OTU1787	d__Bacteria; p__candidate_division_WPS-1	0	1	0	0	0	0	0	0	0	0	0	0	0	0	0	0	0	0	0	0	0	0	0	0	0	0	0	0	1	0	0	0	0	0	0
OTU1788	d__Bacteria	2	0	0	0	0	0	0	0	0	0	0	0	0	0	0	0	0	0	0	0	0	0	0	0	0	0	0	0	0	0	0	0	0	0	0
OTU1789	d__Bacteria	0	2	2	0	0	0	0	0	0	0	0	0	0	0	0	0	0	0	0	0	0	0	0	0	0	0	0	0	0	0	0	0	0	0	0
OTU179	d__Bacteria	3	1	6	16	21	14	12	9	1	7	6	1	14	2	0	1	0	0	0	1	0	0	203	1	1	2	1	0	1	0	1	0	0	0	0
OTU1790	d__Bacteria	0	1	1	1	0	0	0	0	0	0	0	0	0	0	0	0	0	0	0	0	0	0	0	0	0	0	0	0	0	0	0	0	0	5	0
OTU1791	d__Bacteria; p__Cyanobacteria/Chloroplast; c__Cyanobacteria	0	0	0	0	0	0	0	0	0	0	0	0	0	0	0	0	0	0	0	0	2	0	2	0	0	0	0	0	0	0	0	0	0	0	0
OTU1792	d__Bacteria	0	0	0	0	0	0	0	0	0	0	0	0	0	0	0	0	0	0	0	0	0	0	0	0	0	3	0	0	0	0	0	0	0	0	0
OTU1793	d__Bacteria	5	0	0	0	0	0	0	0	0	0	0	0	0	0	0	0	0	0	0	0	0	0	0	0	0	0	0	0	0	0	0	0	0	0	0
OTU1794	d__Bacteria	0	2	0	0	0	0	0	0	0	0	0	0	0	0	0	0	0	0	0	0	0	0	0	0	0	0	0	0	0	0	0	0	0	0	0
OTU1795	d__Bacteria; p__Proteobacteria; c__Alphaproteobacteria; o__Rhizobiales; f__Hyphomicrobiaceae	0	3	10	0	0	0	0	0	0	0	0	0	0	0	0	0	0	0	0	0	0	0	0	0	0	0	0	0	0	0	0	0	0	0	0
OTU1796	d__Bacteria	0	1	2	0	0	0	0	0	0	0	0	0	0	0	0	0	0	0	0	0	0	0	0	0	0	0	0	0	0	0	0	0	0	0	0
OTU1797	d__Bacteria; p__Actinobacteria; c__Actinobacteria; o__Solirubrobacterales	0	0	1	0	0	0	0	0	0	0	0	0	0	0	0	0	0	0	2	1	0	0	0	0	0	0	0	1	0	0	0	0	0	0	0
OTU1798	d__Bacteria; p__Actinobacteria; c__Actinobacteria; o__Actinomycetales	12	0	1	0	0	0	0	0	0	0	0	0	0	0	0	0	0	0	0	0	0	0	0	0	0	0	0	0	0	0	0	0	0	0	0
OTU1799	d__Bacteria; p__Acidobacteria; c__Acidobacteria_Gp4; g__Gp4	2	1	9	0	0	1	1	0	0	2	0	0	0	0	0	0	0	1	0	0	1	1	0	0	0	0	0	0	0	0	0	0	0	0	0
OTU18	d__Archaea; p__Euryarchaeota	3	5	16	4	73	1019	368	803	583	535	462	2	407	9	0	6	3	419	278	6	109	4	51	1	0	0	1	46	2	4	1	0	0	1	0
OTU180	d__Bacteria; p__Actinobacteria; c__Actinobacteria; o__Solirubrobacterales	12	22	69	169	83	9	1	7	1	9	0	1	0	0	0	1	1	1	0	1	0	1	2	1	0	0	0	0	2	0	0	0	0	0	0
OTU1800	d__Bacteria	0	3	2	0	0	0	0	0	0	0	0	0	0	0	0	0	0	0	0	0	0	0	0	0	0	0	0	0	0	0	0	0	0	0	0
OTU1801	d__Bacteria; p__Firmicutes; c__Bacilli; o__Bacillales; f__Thermoactinomycetaceae_1; g__Laceyella; s__Laceyella_sediminis	0	0	0	0	0	0	0	0	0	0	0	0	0	0	0	0	0	0	2	0	0	0	0	0	0	0	0	0	0	0	0	0	0	0	0
OTU1802	d__Bacteria; p__Actinobacteria; c__Actinobacteria; o__Actinomycetales	0	1	1	0	0	0	0	0	0	1	0	0	0	0	0	0	0	0	0	0	0	0	0	0	0	0	0	0	0	0	0	0	0	0	0
OTU1803	d__Bacteria	1	2	0	0	0	0	0	0	0	0	0	0	0	0	0	0	0	0	0	0	0	0	0	0	0	0	0	0	0	0	0	0	0	0	0
OTU1804	d__Bacteria; p__candidate_division_WPS-1	2	1	0	0	0	0	0	0	0	0	0	0	0	0	0	0	0	0	0	0	0	0	0	0	0	0	0	0	0	0	0	0	0	0	0
OTU1805	d__Bacteria	0	0	0	0	0	0	0	0	2	0	0	0	0	0	0	0	0	0	0	0	0	0	0	0	0	0	0	0	0	0	0	0	0	0	0
OTU1806	d__Bacteria	0	0	3	0	0	0	0	0	0	0	0	0	0	0	0	0	0	0	0	0	0	0	0	0	0	0	0	0	0	0	0	0	0	0	0
OTU1807	d__Bacteria; p__Actinobacteria; c__Actinobacteria; o__Acidimicrobiales	2	0	4	0	0	0	0	0	0	0	0	0	0	0	0	0	0	0	0	0	0	1	0	0	0	0	0	0	0	0	0	0	0	0	0
OTU1808	d__Bacteria	2	0	0	0	0	0	0	0	0	0	0	0	2	0	0	0	0	0	0	0	0	0	0	0	0	0	0	0	0	0	0	0	0	0	0
OTU1809	d__Bacteria; p__Gemmatimonadetes; c__Gemmatimonadetes; o__Gemmatimonadales; f__Gemmatimonadaceae; g__Gemmatimonas; s__Gemmatimonas_aurantiaca	0	2	0	0	0	0	0	0	0	0	0	0	0	0	0	0	0	0	0	0	0	0	0	0	0	0	0	0	0	0	0	0	0	0	0
OTU181	d__Bacteria	0	0	0	0	69	75	5	33	31	8	1	1	0	1	1	0	0	0	0	0	0	0	0	0	0	0	0	0	0	0	0	0	0	0	0
OTU1810	d__Bacteria; p__Proteobacteria; c__Deltaproteobacteria; o__Myxococcales; f__Polyangiaceae	0	0	2	0	0	1	0	1	0	0	0	0	0	0	0	0	0	0	1	0	0	0	0	0	0	0	0	0	0	0	0	0	0	0	0
OTU1811	d__Bacteria; p__Verrucomicrobia; c__Spartobacteria; g__Spartobacteria_genera_incertae_sedis	3	0	0	0	0	0	0	0	0	0	0	0	0	0	0	0	0	0	0	0	0	0	0	0	0	0	0	0	0	0	0	0	0	0	0
OTU1812	d__Bacteria	0	0	0	0	0	0	0	1	0	0	0	0	0	0	0	0	0	0	2	0	0	0	0	0	0	0	0	0	0	0	0	0	0	0	0
OTU1813	d__Bacteria; p__Acidobacteria	0	2	1	0	0	0	0	0	0	0	0	0	0	0	0	0	0	0	0	0	0	0	0	0	0	0	0	0	0	0	0	0	0	0	0
OTU1814	d__Bacteria; p__BRC1	1	1	0	0	0	0	0	0	0	0	0	0	0	0	0	0	0	0	0	0	0	0	0	0	0	0	0	0	0	0	0	0	0	0	0
OTU1815	d__Bacteria; p__Proteobacteria; c__Gammaproteobacteria	0	1	0	0	0	0	0	0	0	0	0	0	0	0	0	0	0	0	0	0	0	0	0	0	0	0	0	0	0	0	0	0	0	0	0
OTU1816	d__Bacteria; p__Proteobacteria; c__Alphaproteobacteria; o__Rhizobiales; f__Rhizobiaceae; g__Rhizobium; s__Rhizobium_cellulosilyticum	1	3	0	0	1	0	0	0	0	0	0	0	0	2	0	0	0	0	1	0	0	0	0	0	0	1	0	0	0	0	0	0	0	0	0
OTU1817	d__Bacteria; p__Chloroflexi; c__Anaerolineae; o__Anaerolineales; f__Anaerolineaceae	0	0	0	0	0	0	0	0	0	0	0	0	0	2	0	0	0	0	0	0	0	0	0	0	0	0	0	0	0	0	0	0	0	0	0
OTU1818	d__Bacteria	0	0	0	0	0	1	0	0	0	0	0	0	1	0	0	0	0	0	0	0	0	0	0	0	0	0	0	0	0	0	0	0	0	0	0
OTU1819	d__Bacteria; p__Verrucomicrobia; c__Spartobacteria; g__Spartobacteria_genera_incertae_sedis	2	0	0	0	0	0	0	0	0	0	0	0	0	0	0	0	0	0	0	0	0	0	0	0	0	0	0	0	0	0	0	0	0	0	0
OTU182	d__Bacteria	0	0	0	0	0	1	0	0	2	3	0	0	0	0	0	0	0	10	17	0	173	0	3	1	1	0	0	0	0	0	0	0	0	0	0
OTU1820	d__Bacteria; p__Bacteroidetes; c__Cytophagia; o__Cytophagales; f__Cytophagaceae; g__Adhaeribacter	4	0	0	0	0	0	0	0	0	0	0	0	0	0	0	0	0	0	0	0	0	0	0	0	0	0	3	0	0	0	0	0	0	0	0
OTU1821	d__Bacteria; p__Proteobacteria; c__Alphaproteobacteria; o__Rhizobiales	1	4	2	0	0	0	0	0	0	0	0	0	0	0	0	0	0	0	0	0	0	0	0	0	0	0	0	0	0	0	0	0	0	0	0
OTU1822	d__Bacteria; p__Actinobacteria; c__Actinobacteria; o__Actinomycetales; f__Microbacteriaceae	3	1	0	0	0	0	0	1	0	6	0	0	0	0	0	0	0	0	0	0	0	0	1	0	0	0	0	0	1	0	0	0	0	0	0
OTU1823	d__Bacteria; p__Actinobacteria; c__Actinobacteria; o__Acidimicrobiales; f__Acidimicrobiaceae; g__Ilumatobacter; s__Ilumatobacter_fluminis	0	0	1	0	2	1	0	4	4	0	0	0	0	0	0	0	0	0	2	0	0	0	0	3	0	0	1	0	0	0	0	0	0	0	0
OTU1824	d__Bacteria; p__Proteobacteria; c__Alphaproteobacteria; o__Caulobacterales; f__Caulobacteraceae; g__Brevundimonas	0	0	0	0	0	0	0	0	0	0	0	0	0	0	0	0	0	0	0	0	0	0	0	0	0	0	0	0	0	4	0	0	0	0	0
OTU1825	d__Bacteria; p__Proteobacteria; c__Alphaproteobacteria; o__Rhodospirillales; f__Rhodospirillaceae	1	0	0	0	0	0	0	0	0	0	0	0	0	0	0	0	0	0	0	0	4	0	0	0	0	0	1	0	0	0	0	0	0	0	0
OTU1826	d__Bacteria	0	0	0	0	0	0	0	0	0	0	0	0	0	0	0	0	0	0	0	0	0	0	2	0	0	0	0	0	0	0	0	0	0	0	0
OTU1827	d__Bacteria; p__Planctomycetes; c__Planctomycetia; o__Planctomycetales; f__Planctomycetaceae; g__Gemmata; s__Gemmata_obscuriglobus	0	0	5	0	0	0	0	0	0	0	0	0	0	0	0	0	0	0	0	0	0	0	0	0	0	0	1	0	0	0	0	0	0	0	0
OTU1828	d__Bacteria; p__BRC1; g__BRC1_genera_incertae_sedis	0	0	0	2	0	0	0	0	0	0	0	0	0	0	0	0	0	0	0	0	0	0	0	0	0	0	0	0	0	0	0	0	0	0	0
OTU1829	d__Bacteria	0	0	2	0	0	0	0	0	0	0	0	0	0	0	0	0	0	0	0	0	0	0	0	0	0	0	0	3	0	0	0	0	0	0	0
OTU183	d__Bacteria; p__Nitrospirae; c__Nitrospira; o__Nitrospirales; f__Nitrospiraceae; g__Nitrospira	1	1	0	1	0	0	24	15	32	50	3	0	9	0	0	0	0	3	33	0	4	0	0	0	0	0	0	0	0	0	0	0	0	0	0
OTU1830	d__Bacteria; p__Bacteroidetes; c__Sphingobacteriia; o__Sphingobacteriales; f__Chitinophagaceae	1	1	0	0	0	0	0	0	0	0	0	0	0	0	0	0	0	0	0	0	0	0	0	0	0	0	0	0	0	0	0	0	0	0	0
OTU1831	d__Bacteria; p__Firmicutes; c__Bacilli; o__Bacillales; f__Bacillaceae_1	2	2	33	0	18	0	0	1	0	0	0	40	0	0	0	0	0	0	0	0	1	0	0	0	0	0	0	0	1	0	0	0	0	0	0
OTU1832	d__Bacteria; p__Proteobacteria; c__Gammaproteobacteria; o__Legionellales; f__Legionellaceae; g__Legionella	0	2	0	0	0	0	0	0	0	0	0	0	0	0	0	0	0	0	0	0	0	0	0	0	0	0	0	0	0	0	0	0	0	0	0
OTU1833	d__Bacteria; p__Acidobacteria; c__Acidobacteria_Gp3; g__Gp3	0	0	0	0	3	0	0	0	0	0	0	0	0	0	0	0	0	0	0	0	0	0	0	0	0	0	0	0	0	0	0	0	0	0	0
OTU1834	d__Bacteria; p__Acidobacteria; c__Acidobacteria_Gp11; g__Gp11	0	0	8	0	0	0	0	0	0	0	0	0	0	0	0	0	0	0	0	0	0	0	0	0	0	0	0	0	0	0	0	0	0	0	0
OTU1835	d__Bacteria	7	5	18	2	318	40	1	1	1	2	2	0	0	2	0	0	1	11	1	0	1	2	1	3	1	0	1	0	0	0	0	0	0	0	1
OTU1836	d__Bacteria	0	1	0	0	0	0	0	0	0	0	1	0	0	0	0	0	0	0	0	0	0	0	0	0	0	0	0	0	0	0	0	0	0	0	0
OTU1837	d__Bacteria; p__Actinobacteria; c__Actinobacteria	0	0	0	0	3	0	0	0	0	0	0	0	0	0	0	0	0	0	0	0	0	0	0	0	0	0	0	0	0	0	0	0	0	0	0
OTU1838	d__Bacteria	1	3	0	0	0	0	0	0	0	0	0	0	0	0	0	0	0	0	0	0	0	0	0	0	0	0	0	0	0	0	0	0	0	0	0
OTU1839	d__Bacteria; p__Actinobacteria; c__Actinobacteria	8	0	1	0	0	0	0	1	0	0	0	0	0	0	0	0	0	0	0	0	0	0	0	1	0	0	0	0	0	0	0	0	0	0	0
OTU184	d__Bacteria; p__Actinobacteria; c__Actinobacteria; o__Gaiellales; f__Gaiellaceae; g__Gaiella; s__Gaiella_occulta	22	36	169	56	4	3	1	2	0	0	0	1	2	3	1	0	0	1	6	1	0	0	0	0	0	0	0	0	0	0	0	0	0	0	0
OTU1840	d__Bacteria; p__Planctomycetes; c__Planctomycetia; o__Planctomycetales; f__Planctomycetaceae; g__Zavarzinella; s__Zavarzinella_formosa	0	2	1	0	0	0	0	0	0	0	0	0	0	0	0	0	0	0	0	0	0	0	0	0	0	0	0	0	0	0	0	0	0	0	0
OTU1841	d__Bacteria; p__Actinobacteria; c__Actinobacteria; o__Rubrobacterales; f__Rubrobacteraceae; g__Rubrobacter	31	0	0	0	0	0	0	0	0	0	0	0	0	0	0	0	0	0	1	0	0	0	0	0	0	0	0	0	0	0	0	0	0	0	0
OTU1842	d__Bacteria; p__Actinobacteria; c__Actinobacteria; o__Actinomycetales; f__Nocardiaceae; g__Nocardia	0	0	1	2	0	0	1	56	0	2	0	0	0	1	0	0	0	2	0	0	0	2	0	0	14	0	9	0	3	0	0	0	0	0	0
OTU1843	d__Bacteria	0	0	0	1	0	0	0	0	0	0	0	0	0	0	0	0	0	0	0	0	1	0	1	0	0	0	0	0	0	0	0	0	0	0	0
OTU1844	d__Bacteria; p__Planctomycetes; c__Planctomycetia; o__Planctomycetales; f__Planctomycetaceae	0	0	0	0	1	0	0	3	0	0	0	0	0	0	0	0	0	0	0	0	0	0	0	0	0	0	0	0	0	0	0	0	0	0	0
OTU1845	d__Bacteria; p__Planctomycetes; c__Planctomycetia; o__Planctomycetales; f__Planctomycetaceae	2	3	3	0	0	0	0	0	0	0	0	0	0	0	0	0	0	0	0	0	0	0	0	0	0	0	0	0	0	0	0	0	0	0	0
OTU1846	d__Bacteria	0	2	0	0	0	0	0	0	0	0	0	0	0	0	0	0	0	0	0	0	0	0	0	0	0	0	0	0	0	0	0	0	0	0	0
OTU1847	d__Bacteria; p__Proteobacteria; c__Deltaproteobacteria; o__Myxococcales	0	2	0	0	0	0	0	0	0	0	0	0	0	0	0	1	0	0	0	0	0	0	0	0	0	0	0	0	0	0	0	0	0	0	0
OTU1848	d__Bacteria	0	6	0	0	0	0	0	0	0	0	0	0	0	0	0	0	0	0	0	0	0	0	0	0	0	0	0	0	0	0	0	0	0	0	0
OTU1849	d__Bacteria	3	0	0	0	0	0	0	0	0	0	0	0	0	0	0	0	0	0	0	0	0	0	0	0	0	0	0	0	0	0	0	0	0	0	0
OTU185	d__Bacteria; p__Cyanobacteria/Chloroplast; c__Chloroplast; f__Chloroplast; g__Streptophyta	1	14	1	0	6	0	0	2	6	2	0	0	1	0	0	1	0	0	0	0	56	0	6	1	0	113	46	0	0	0	39	0	0	24	0
OTU1850	d__Bacteria; p__Proteobacteria; c__Alphaproteobacteria; o__Rhodospirillales; f__Rhodospirillaceae	2	0	0	0	0	0	0	0	0	0	0	0	0	2	0	0	0	0	0	0	0	0	0	0	0	0	0	0	0	0	0	0	0	0	0
OTU1851	d__Bacteria	0	3	0	0	0	0	0	0	0	0	0	0	0	0	0	0	0	0	0	0	0	0	0	0	0	0	0	0	0	0	0	0	0	0	0
OTU1852	d__Bacteria	0	1	2	0	0	0	0	0	0	0	0	0	0	0	0	0	0	0	0	0	0	0	0	0	0	0	0	0	0	0	0	0	0	0	0
OTU1853	d__Bacteria; p__Proteobacteria	0	0	3	0	0	0	0	0	0	0	0	0	0	0	0	0	0	0	0	0	0	0	0	0	0	0	0	0	0	0	0	0	0	0	0
OTU1854	d__Bacteria; p__candidate_division_WPS-1	1	4	2	3	2	0	0	0	0	1	0	0	0	0	0	0	0	0	0	0	0	0	0	0	0	0	0	0	0	0	0	0	0	0	0
OTU1855	d__Bacteria; p__Actinobacteria; c__Actinobacteria; o__Solirubrobacterales	1	3	0	0	0	0	0	0	0	0	0	0	0	0	0	0	0	0	0	0	0	0	0	0	0	0	0	0	0	0	0	0	0	0	0
OTU1856	d__Bacteria; p__Planctomycetes; c__Planctomycetia; o__Planctomycetales; f__Planctomycetaceae	1	1	0	0	0	0	0	0	0	0	0	0	0	0	0	0	0	0	0	0	0	0	0	0	0	0	0	0	0	0	0	0	0	2	0
OTU1857	d__Bacteria; p__Bacteroidetes	0	0	0	0	0	0	0	0	0	0	0	0	0	3	0	0	0	0	0	0	0	0	0	0	0	0	0	0	0	0	0	0	0	0	0
OTU1858	d__Bacteria	0	0	0	0	0	0	0	0	0	0	0	0	0	0	0	0	0	0	0	0	0	0	2	1	0	0	0	0	0	0	0	0	0	0	0
OTU1859	d__Bacteria	0	0	0	1	0	0	0	0	0	0	0	0	1	0	0	0	0	0	0	0	0	0	0	1	0	0	0	0	0	0	0	0	0	0	0
OTU186	d__Bacteria; p__Actinobacteria; c__Actinobacteria; o__Actinomycetales; f__Promicromonosporaceae; g__Promicromonospora	60	12	10	0	4	3	6	1	1	4	2	0	1	23	1	2	3	4	6	0	0	3	0	1	10	0	17	0	8	0	0	0	0	0	0
OTU1860	d__Bacteria; p__Proteobacteria; c__Deltaproteobacteria	0	1	1	0	0	0	0	0	0	0	0	0	0	0	0	0	0	0	0	0	0	0	0	0	0	0	0	0	0	0	0	0	0	0	0
OTU1861	d__Bacteria; p__Proteobacteria; c__Gammaproteobacteria	0	0	0	0	0	0	0	0	0	0	2	0	0	0	0	0	0	0	0	0	0	0	0	0	0	0	0	0	0	0	0	0	0	0	0
OTU1862	d__Bacteria; p__Verrucomicrobia	0	1	1	0	0	0	0	0	0	0	0	0	0	0	0	0	0	0	0	0	0	0	0	0	0	0	0	0	0	0	0	0	0	0	0
OTU1863	d__Bacteria; p__Planctomycetes; c__Planctomycetia; o__Planctomycetales; f__Planctomycetaceae	0	1	0	0	0	0	0	0	0	1	0	0	0	0	0	0	0	0	0	0	0	0	0	0	0	0	0	0	0	0	0	0	0	0	0
OTU1864	d__Bacteria; p__Acidobacteria	4	0	2	0	0	0	0	0	0	0	0	0	0	0	0	0	0	0	0	0	0	0	0	0	0	0	0	0	0	0	0	0	0	0	0
OTU1865	d__Bacteria; p__Firmicutes	0	2	0	0	0	0	0	0	0	0	0	0	0	0	0	0	0	0	0	0	0	0	0	0	0	0	0	0	0	0	0	0	0	0	0
OTU1866	d__Bacteria; p__Acidobacteria; c__Acidobacteria_Gp3; g__Gp3	1	2	1	0	0	0	0	0	0	0	0	0	0	0	0	0	0	0	0	0	0	0	0	0	0	0	0	0	0	0	0	0	0	0	0
OTU1867	d__Bacteria; p__Proteobacteria; c__Alphaproteobacteria; o__Rhizobiales	7	0	2	0	0	0	0	0	1	0	0	0	1	0	0	0	0	0	0	0	0	0	0	0	0	0	0	0	0	0	0	0	0	0	0
OTU1868	d__Bacteria	0	2	0	0	0	0	0	0	0	0	0	0	0	0	0	0	0	0	0	0	0	0	0	0	0	0	0	0	0	0	0	0	0	0	0
OTU1869	d__Bacteria	0	0	0	0	0	2	0	1	0	0	0	0	0	0	0	0	0	0	0	0	0	0	0	0	0	0	0	0	0	0	0	0	0	0	0
OTU187	d__Bacteria; p__Actinobacteria; c__Actinobacteria; o__Actinomycetales; f__Nocardioidaceae; g__Flindersiella; s__Flindersiella_endophytica	2	0	0	6	2	1	1	5	0	1	0	1	3	0	0	0	0	16	139	2	24	0	1	1	1	0	0	0	1	0	0	0	0	0	0
OTU1870	d__Bacteria	0	0	0	0	0	3	0	0	0	0	0	0	0	0	0	0	0	0	0	0	0	0	0	0	0	0	0	0	0	0	0	0	0	0	0
OTU1871	d__Bacteria; p__Planctomycetes; c__Planctomycetia; o__Planctomycetales; f__Planctomycetaceae	6	7	1	0	0	0	0	0	0	0	0	0	0	0	0	0	0	0	0	0	1	0	0	0	0	0	0	0	0	0	0	0	0	0	0
OTU1872	d__Bacteria; p__Proteobacteria; c__Deltaproteobacteria	0	2	1	0	0	0	0	0	0	0	0	0	0	0	0	0	0	0	0	0	0	0	0	0	0	0	0	0	0	0	0	0	0	0	0
OTU1873	d__Bacteria; p__Actinobacteria; c__Actinobacteria; o__Actinomycetales	0	0	0	0	1	0	0	0	0	0	0	0	0	0	0	0	0	0	0	0	1	0	0	0	0	0	0	0	0	0	0	0	0	0	0
OTU1874	d__Bacteria	0	0	0	0	0	0	0	0	0	0	0	0	0	4	0	0	0	0	0	0	0	0	0	0	0	0	0	0	0	0	0	0	0	0	0
OTU1875	d__Bacteria; p__Bacteroidetes; c__Cytophagia; o__Cytophagales; g__Ohtaekwangia; s__Ohtaekwangia_koreensis	0	2	0	0	0	0	0	0	0	0	0	0	0	0	0	0	0	0	0	0	0	0	0	0	0	0	0	0	0	0	0	0	0	0	0
OTU1876	d__Bacteria; p__Actinobacteria; c__Actinobacteria	2	4	0	0	0	1	0	0	0	0	0	0	0	0	0	0	0	0	0	0	0	0	0	0	0	0	0	0	0	0	0	0	0	0	0
OTU1877	d__Bacteria; p__Planctomycetes; c__Planctomycetia	1	7	6	2	5	7	0	6	2	0	0	0	0	0	0	0	0	0	2	0	0	0	0	0	0	0	0	0	0	0	0	0	0	0	0
OTU1878	d__Bacteria; p__Proteobacteria; c__Gammaproteobacteria; o__Xanthomonadales; f__Sinobacteraceae	2	0	0	0	0	0	0	0	0	0	0	0	0	0	0	0	0	0	0	0	0	0	0	0	0	0	0	0	0	0	0	0	0	0	0
OTU1879	d__Archaea; p__Euryarchaeota	0	0	1	5	1	0	0	0	0	0	0	0	0	0	0	0	0	0	0	0	0	0	0	0	0	0	0	0	0	0	0	0	0	0	0
OTU188	d__Bacteria; p__Actinobacteria; c__Actinobacteria; o__Solirubrobacterales	12	15	105	84	1	0	0	1	0	0	0	0	0	1	0	0	1	1	0	0	0	1	1	0	1	0	0	0	1	0	0	0	0	0	0
OTU1880	d__Bacteria	0	2	0	0	0	0	0	0	0	0	0	0	0	0	0	0	0	0	0	0	0	0	0	0	0	0	0	0	0	0	0	0	0	0	0
OTU1881	d__Bacteria; p__Actinobacteria; c__Actinobacteria	0	0	0	0	0	1	0	0	0	0	0	0	0	0	0	0	0	0	0	0	4	0	0	0	0	0	0	0	0	0	0	0	0	0	0
OTU1882	d__Bacteria; p__Planctomycetes; c__Planctomycetia; o__Planctomycetales; f__Planctomycetaceae	0	0	1	0	1	0	0	0	0	0	0	0	0	0	0	0	0	0	0	0	0	0	0	0	0	0	0	0	0	0	0	0	0	0	0
OTU1883	d__Bacteria; p__Proteobacteria; c__Betaproteobacteria	2	1	0	0	2	0	0	0	0	0	0	0	0	3	0	0	1	0	0	0	0	0	0	0	0	0	0	0	0	0	0	0	0	0	0
OTU1884	d__Bacteria; p__Bacteroidetes	5	0	0	0	0	0	0	0	0	0	0	0	0	0	0	0	0	0	0	0	0	0	0	0	0	0	0	0	0	0	0	0	0	0	0
OTU1885	d__Bacteria; p__Planctomycetes; c__Planctomycetia; o__Planctomycetales; f__Planctomycetaceae; g__Gemmata; s__Gemmata_obscuriglobus	0	2	0	0	0	0	0	0	0	0	0	0	0	0	0	0	0	0	0	0	0	0	0	0	0	0	0	0	0	0	0	0	0	0	0
OTU1886	d__Bacteria; p__Proteobacteria; c__Gammaproteobacteria; o__Xanthomonadales; f__Sinobacteraceae; g__Povalibacter; s__Povalibacter_uvarum	3	7	1	10	18	82	9	4	2	1	0	0	1	0	0	0	0	0	0	1	0	1	0	0	0	1	0	0	0	0	0	0	0	0	0
OTU1887	d__Bacteria	1	2	0	0	0	0	0	0	0	0	0	0	0	0	0	0	0	0	0	0	0	0	0	0	0	0	0	0	0	0	0	0	0	0	0
OTU1888	d__Bacteria; p__Proteobacteria; c__Gammaproteobacteria; o__Pseudomonadales; f__Pseudomonadaceae	0	2	0	0	0	0	0	0	0	0	0	0	0	0	0	0	0	0	0	0	0	0	0	0	0	0	0	0	0	0	0	0	0	0	0
OTU1889	d__Bacteria; p__Bacteroidetes	0	0	0	0	0	0	0	0	0	0	0	0	0	0	0	0	0	0	0	0	0	0	0	0	0	0	0	0	0	0	0	0	0	0	3
OTU189	d__Bacteria	2	3	2	0	3	1	13	6	0	6	0	0	0	3	0	2	0	1	25	1	1	2	2	46	0	0	305	10	2	0	0	0	0	0	0
OTU1890	d__Bacteria; p__Actinobacteria; c__Actinobacteria; o__Actinomycetales; f__Geodermatophilaceae; g__Blastococcus; s__Blastococcus_endophyticus	0	0	0	0	3	0	0	0	0	1	0	0	0	0	0	0	0	0	0	0	0	0	0	1	0	0	0	0	0	0	0	0	0	0	0
OTU1891	d__Bacteria	0	2	0	0	0	0	0	0	0	0	0	0	0	0	0	0	0	0	0	0	0	0	0	0	0	0	0	0	0	0	0	0	0	0	0
OTU1892	d__Bacteria; p__Proteobacteria; c__Betaproteobacteria	0	1	0	0	0	0	0	0	0	0	0	1	0	0	0	0	0	0	0	0	0	0	0	0	0	0	0	0	0	0	0	0	0	0	0
OTU1893	d__Bacteria; p__Bacteroidetes; c__Cytophagia; o__Cytophagales	2	0	0	0	1	0	0	0	0	0	0	0	0	0	0	0	0	0	0	0	0	0	0	0	0	0	0	0	0	0	0	0	0	0	0
OTU1894	d__Bacteria; p__Actinobacteria; c__Actinobacteria; o__Actinomycetales; f__Micromonosporaceae	0	0	0	0	1	3	0	0	0	0	0	0	0	0	0	0	0	0	0	0	0	0	0	0	0	0	0	0	0	0	0	0	0	0	0
OTU1895	d__Bacteria; p__Actinobacteria; c__Actinobacteria; o__Actinomycetales	0	0	2	0	0	0	0	0	0	0	0	0	0	0	0	0	0	0	2	0	0	0	0	1	0	0	0	1	0	0	0	0	0	0	0
OTU1896	d__Bacteria; p__Gemmatimonadetes; c__Gemmatimonadetes; o__Gemmatimonadales; f__Gemmatimonadaceae; g__Gemmatimonas; s__Gemmatimonas_aurantiaca	0	0	2	0	0	0	0	0	0	0	0	0	0	0	0	0	0	0	0	0	0	0	0	0	0	0	0	0	0	0	0	0	0	0	0
OTU1897	d__Bacteria; p__Acidobacteria; c__Acidobacteria_Gp6; g__Gp6	0	0	0	0	0	4	1	0	1	3	3	1	8	0	0	0	0	0	0	1	0	4	0	0	0	0	0	1	0	0	0	0	0	0	0
OTU1898	d__Bacteria; p__Proteobacteria; c__Gammaproteobacteria; o__Pseudomonadales; f__Moraxellaceae; g__Psychrobacter	0	0	0	0	0	0	0	0	0	0	0	0	0	0	0	0	0	0	0	0	0	0	2	0	0	0	0	0	0	0	0	0	0	0	0
OTU1899	d__Bacteria	0	0	0	0	0	0	0	0	3	0	0	0	0	0	0	0	0	0	0	0	0	0	0	0	0	0	0	0	0	0	0	0	0	0	0
OTU19	d__Bacteria; p__Acidobacteria; c__Acidobacteria_Gp17; g__Gp17	8	23	25	82	211	330	65	103	84	122	14	207	330	299	32	83	141	171	146	38	356	1	127	62	11	2	85	45	29	15	17	2	0	0	1
OTU190	d__Bacteria; p__Actinobacteria; c__Actinobacteria; o__Solirubrobacterales	335	87	63	7	9	4	1	2	1	0	5	0	3	0	0	1	1	0	1	0	1	0	1	3	1	0	0	0	3	1	0	0	0	0	0
OTU1900	d__Bacteria	3	0	0	0	0	0	0	0	0	0	0	0	0	0	0	0	0	0	0	0	0	0	0	0	0	0	0	0	0	0	0	0	0	0	0
OTU1901	d__Archaea; p__Euryarchaeota	0	0	3	0	0	0	0	0	0	0	0	0	0	0	0	0	0	0	0	0	0	0	0	0	0	0	0	0	0	0	0	0	0	0	0
OTU1902	d__Bacteria; p__Actinobacteria; c__Actinobacteria	0	0	0	0	0	0	0	0	0	0	0	0	0	0	0	0	0	0	0	0	0	0	0	5	0	0	0	0	0	0	0	0	0	0	0
OTU1903	d__Bacteria; p__Armatimonadetes; c__Armatimonadia; o__Armatimonadales; f__Armatimonadaceae; g__Armatimonas/Armatimonadetes_gp1	0	0	0	0	0	0	0	0	0	0	0	0	0	0	0	0	0	0	0	0	0	0	0	0	0	0	4	0	0	0	0	0	0	0	0
OTU1904	d__Bacteria; p__Proteobacteria; c__Deltaproteobacteria	2	1	0	0	0	3	0	0	0	0	0	0	0	0	0	0	0	0	0	0	0	0	0	0	0	0	0	0	0	0	0	0	0	0	0
OTU1905	d__Bacteria	2	2	1	0	0	0	0	0	0	0	0	0	0	0	0	0	0	0	0	0	0	0	0	0	0	0	0	0	0	0	0	0	0	0	0
OTU1906	d__Bacteria; p__Actinobacteria; c__Actinobacteria; o__Actinomycetales; f__Corynebacteriaceae; g__Corynebacterium; s__Corynebacterium_pilbarense	0	0	0	0	0	0	0	0	0	0	0	0	0	0	0	0	0	0	0	0	0	0	0	0	0	0	0	0	16	0	0	0	0	0	0
OTU1907	d__Bacteria; p__Bacteroidetes; c__Cytophagia; o__Cytophagales	0	0	0	0	0	0	0	0	0	0	0	0	0	7	0	0	0	0	0	0	0	0	0	0	0	0	0	0	0	0	0	0	0	0	0
OTU1908	d__Bacteria; p__Planctomycetes; c__Planctomycetia; o__Planctomycetales; f__Planctomycetaceae; g__Planctopirus; s__Planctopirus_limnophila	0	1	0	0	0	0	0	0	0	0	0	0	0	0	0	0	0	0	0	0	0	0	0	0	0	0	0	0	0	0	0	0	0	1	0
OTU1909	d__Bacteria	4	1	0	0	0	0	2	0	0	0	0	0	0	0	0	0	0	0	0	0	3	0	1	0	0	0	0	0	0	0	0	0	0	0	0
OTU191	d__Bacteria; p__Acidobacteria; c__Acidobacteria_Gp6; g__Gp6	67	90	74	32	49	28	8	3	22	19	43	0	28	7	0	1	2	2	1	1	2	2	61	0	0	1	1	2	2	0	0	0	0	0	0
OTU1910	d__Bacteria; p__Firmicutes; c__Bacilli; o__Bacillales; f__Paenibacillaceae_1; g__Paenibacillus; s__Paenibacillus_agaridevorans	0	0	0	0	0	0	0	0	0	0	0	0	0	2	0	0	0	0	0	0	0	0	0	0	0	0	0	0	0	0	0	0	0	0	0
OTU1911	d__Bacteria; p__Bacteroidetes; c__Cytophagia; o__Cytophagales	1	0	1	0	0	0	0	0	0	0	0	0	0	0	0	0	0	0	0	0	0	0	0	0	0	0	0	0	0	0	0	0	0	0	0
OTU1912	d__Bacteria; p__Proteobacteria; c__Gammaproteobacteria; o__Alteromonadales	2	0	0	0	0	0	0	0	0	0	0	0	0	0	0	0	0	0	0	0	0	0	0	0	0	0	0	0	0	0	0	0	0	0	0
OTU1913	d__Bacteria; p__Firmicutes; c__Bacilli; o__Lactobacillales; f__Streptococcaceae; g__Streptococcus	0	0	0	0	0	0	0	0	0	0	0	0	0	0	0	3	0	0	0	0	0	0	2	0	0	0	0	0	0	0	0	0	0	0	3
OTU1914	d__Bacteria; p__Firmicutes; c__Bacilli; o__Bacillales	0	0	3	0	2	0	0	0	0	1	0	0	0	0	0	0	0	0	3	0	0	0	0	0	0	0	0	0	0	0	0	0	0	0	0
OTU1915	d__Bacteria; p__Actinobacteria; c__Actinobacteria; o__Actinomycetales; f__Micromonosporaceae	0	0	0	0	0	1	1	0	1	3	0	0	0	1	0	0	0	0	0	0	0	0	0	0	0	0	0	0	0	0	0	0	0	0	0
OTU1916	d__Bacteria; p__Proteobacteria; c__Deltaproteobacteria; o__Myxococcales; f__Sandaracinaceae; g__Sandaracinus; s__Sandaracinus_amylolyticus	2	0	0	0	0	0	0	0	0	0	0	0	0	0	0	1	0	0	0	0	0	0	0	0	0	0	0	0	0	0	0	0	0	0	0
OTU1917	d__Bacteria	0	0	0	0	0	0	0	0	0	0	0	0	0	0	0	0	0	0	0	0	0	0	1	0	0	0	0	2	0	0	0	0	0	0	0
OTU1918	d__Bacteria; p__Proteobacteria; c__Deltaproteobacteria; o__Myxococcales	0	0	2	0	1	0	0	0	0	0	0	0	0	0	0	0	0	0	0	0	0	0	0	0	0	0	0	0	0	0	0	0	0	0	0
OTU1919	d__Bacteria; p__Proteobacteria; c__Betaproteobacteria; o__Burkholderiales; f__Comamonadaceae	12	18	30	57	109	90	33	69	6	25	5	0	14	56	1	6	6	0	12	0	1	10	6	0	1	9	5	40	2	142	0	0	0	0	0
OTU192	d__Bacteria; p__Acidobacteria; c__Acidobacteria_Gp7; g__Gp7	33	154	10	0	2	0	1	0	0	0	0	0	0	0	0	1	0	1	0	0	0	1	0	0	0	0	2	0	0	0	0	0	0	0	0
OTU1920	d__Bacteria; p__Proteobacteria; c__Deltaproteobacteria; o__Myxococcales; f__Polyangiaceae; g__Chondromyces; s__Chondromyces_robustus	1	3	0	0	0	0	0	0	0	0	0	0	0	1	0	0	0	0	0	0	0	0	0	0	0	0	0	0	0	0	0	0	0	0	0
OTU1921	d__Bacteria; p__Actinobacteria; c__Actinobacteria; o__Solirubrobacterales; f__Conexibacteraceae; g__Conexibacter	3	0	0	0	0	0	0	0	0	0	0	0	0	0	1	0	0	0	0	0	0	0	0	0	0	0	0	0	0	0	0	0	0	0	0
OTU1922	d__Bacteria; p__Planctomycetes; c__Planctomycetia; o__Planctomycetales; f__Planctomycetaceae	0	2	0	0	0	0	0	0	0	0	0	0	0	0	0	0	0	0	0	0	0	0	0	0	0	0	0	0	0	0	0	0	0	0	0
OTU1923	d__Bacteria	1	1	10	0	0	0	0	0	0	0	0	0	0	0	0	0	0	0	0	0	0	0	0	0	0	0	0	14	0	0	0	0	0	0	0
OTU1924	d__Bacteria	1	0	1	0	0	0	0	0	0	0	0	0	0	0	0	0	0	0	0	0	0	0	0	0	0	0	0	0	0	0	0	0	0	0	0
OTU1925	d__Bacteria	0	0	0	0	0	0	0	0	0	0	0	0	0	4	0	0	0	0	0	0	0	0	0	0	0	0	0	0	0	0	0	0	0	0	0
OTU1926	d__Bacteria	0	0	0	0	0	0	0	4	0	0	0	0	0	0	0	0	0	0	0	0	0	0	0	0	0	0	0	0	0	0	0	0	0	0	0
OTU1927	d__Bacteria; p__Bacteroidetes; c__Sphingobacteriia; o__Sphingobacteriales; f__Chitinophagaceae; g__Lacibacter; s__Lacibacter_cauensis	0	0	0	0	2	0	0	0	0	0	0	0	0	0	0	0	0	0	0	0	0	0	0	0	0	4	0	0	0	0	0	0	0	0	0
OTU1928	d__Bacteria	0	1	0	0	1	0	0	0	1	0	0	0	0	0	0	0	0	0	0	0	0	0	0	0	0	0	0	0	0	0	0	0	0	0	0
OTU1929	d__Bacteria	0	1	1	0	0	0	0	0	0	0	0	0	0	0	0	0	0	0	0	0	0	0	0	0	0	0	0	0	0	0	0	0	0	0	0
OTU193	d__Bacteria; p__Bacteroidetes; c__Cytophagia; o__Cytophagales	4	0	3	0	2	41	9	13	11	25	1	42	35	0	0	0	0	0	1	0	9	0	0	0	0	0	0	0	1	0	0	0	0	0	0
OTU1930	d__Bacteria	0	0	2	0	0	0	0	0	0	0	0	0	0	0	0	0	0	0	0	0	0	0	0	0	0	0	0	0	0	0	0	0	0	0	0
OTU1931	d__Bacteria; p__Acidobacteria; c__Acidobacteria_Gp2; g__Gp2	0	1	0	0	0	1	0	0	0	0	0	0	0	0	0	0	0	0	0	0	0	0	0	0	0	0	0	0	0	0	0	0	0	0	0
OTU1932	d__Bacteria; p__Bacteroidetes; c__Sphingobacteriia; o__Sphingobacteriales; f__Chitinophagaceae; g__Chitinophaga; s__Chitinophaga_niastensis	1	1	0	0	0	0	0	0	0	0	0	0	0	5	0	0	0	0	0	0	0	0	0	0	0	0	0	0	0	0	0	0	0	0	0
OTU1933	d__Bacteria	3	0	0	0	0	0	0	0	0	0	0	0	0	0	0	0	0	0	0	0	0	0	0	0	0	0	0	0	0	0	0	0	0	0	0
OTU1934	d__Bacteria; p__Proteobacteria; c__Gammaproteobacteria; o__Xanthomonadales; f__Sinobacteraceae; g__Nevskia	0	0	1	0	0	0	0	0	0	0	0	3	0	0	0	0	0	0	0	0	0	0	2	0	0	0	0	0	0	0	0	0	0	0	0
OTU1935	d__Bacteria; p__Actinobacteria	24	62	32	0	0	0	0	3	0	0	0	0	0	0	0	0	0	0	0	0	0	1	0	0	0	0	0	0	0	0	0	0	0	0	0
OTU1936	d__Bacteria	2	0	0	0	0	0	0	0	0	0	0	0	0	0	0	0	0	0	0	0	0	0	0	0	0	0	0	0	0	0	0	0	0	0	0
OTU1937	d__Bacteria; p__Actinobacteria; c__Actinobacteria; o__Acidimicrobiales	0	0	2	0	0	0	0	0	0	0	0	0	0	0	0	0	0	0	0	0	0	0	0	0	0	0	0	0	0	0	0	0	0	0	0
OTU1938	d__Bacteria; p__Proteobacteria; c__Deltaproteobacteria; o__Myxococcales	2	0	0	0	0	0	0	0	0	0	0	0	0	0	0	0	0	0	0	0	0	0	0	0	0	0	0	0	0	0	0	0	0	0	0
OTU1939	d__Bacteria; p__Actinobacteria; c__Actinobacteria; o__Actinomycetales	0	0	0	0	6	1	1	1	3	5	2	0	6	6	0	0	1	0	14	0	19	4	16	6	0	3	0	0	9	0	0	0	0	0	0
OTU194	d__Bacteria; p__Actinobacteria; c__Actinobacteria; o__Gaiellales; f__Gaiellaceae; g__Gaiella; s__Gaiella_occulta	30	107	121	0	3	2	3	0	1	0	0	0	1	1	1	0	0	3	0	0	0	1	0	0	0	0	0	0	0	0	0	0	1	0	0
OTU1940	d__Bacteria	2	0	2	0	0	0	0	0	0	0	0	0	0	0	0	0	0	0	0	0	0	0	0	0	0	0	0	0	0	0	0	0	0	0	0
OTU1941	d__Bacteria	0	2	0	0	0	0	0	0	0	0	0	0	0	0	0	0	0	0	0	0	0	0	0	0	0	0	0	0	0	0	0	0	0	0	0
OTU1942	d__Bacteria; p__Spirochaetes; c__Spirochaetia; o__Spirochaetales; f__Leptospiraceae; g__Turneriella; s__Turneriella_parva	0	3	0	0	0	0	0	0	0	0	0	0	0	0	0	0	0	0	0	0	0	0	0	0	0	0	0	0	0	0	0	0	0	0	0
OTU1943	d__Bacteria; p__Bacteroidetes	1	0	0	0	0	0	0	0	0	0	0	0	0	0	0	0	0	0	0	0	0	0	0	0	0	1	0	0	0	0	0	0	0	0	0
OTU1944	d__Bacteria; p__Firmicutes; c__Bacilli; o__Bacillales; f__Paenibacillaceae_1; g__Paenibacillus	0	0	0	0	0	0	0	0	0	0	0	0	0	4	0	0	0	0	0	0	0	0	0	0	0	0	0	0	0	0	0	0	0	0	0
OTU1945	d__Bacteria; p__Acidobacteria; c__Acidobacteria_Gp16	2	0	2	0	0	0	0	0	0	0	0	0	0	0	0	0	0	0	0	0	0	0	0	0	0	0	0	0	0	0	0	0	0	0	0
OTU1946	d__Bacteria; p__Proteobacteria; c__Deltaproteobacteria; o__Myxococcales	0	2	0	0	0	0	0	0	0	0	0	0	0	0	0	0	0	0	0	0	0	0	0	0	0	0	0	0	0	0	0	0	0	0	0
OTU1947	d__Bacteria; p__Verrucomicrobia; c__Subdivision3	2	0	0	0	0	0	0	0	0	0	0	0	0	0	0	0	0	0	0	0	0	0	0	0	0	0	0	0	0	0	0	0	0	0	0
OTU1948	d__Bacteria; p__Proteobacteria	2	0	0	0	0	0	0	0	0	0	0	0	0	0	0	0	0	0	0	0	0	0	0	0	0	0	0	0	0	0	0	0	0	0	0
OTU1949	d__Bacteria; p__Bacteroidetes; c__Sphingobacteriia; o__Sphingobacteriales; f__Chitinophagaceae; g__Chitinophaga; s__Chitinophaga_taiwanensis	0	0	0	0	0	0	0	0	0	0	0	0	0	3	0	0	0	0	0	0	0	0	0	0	0	0	0	0	0	0	0	0	0	0	0
OTU195	d__Bacteria; p__Proteobacteria; c__Deltaproteobacteria; o__Myxococcales; f__Cystobacteraceae; g__Cystobacter	3	4	2	0	3	24	8	57	13	0	6	0	0	0	0	0	11	19	2	0	0	0	12	2	0	16	1	0	0	0	0	0	0	0	0
OTU1950	d__Bacteria	3	2	0	0	0	0	0	0	0	0	0	0	0	0	0	0	0	0	0	0	0	0	0	0	0	0	0	0	0	0	0	0	0	0	0
OTU1951	d__Bacteria; p__Proteobacteria; c__Alphaproteobacteria; o__Sphingomonadales; f__Sphingomonadaceae; g__Sphingomonas	0	0	0	0	0	0	0	0	0	0	0	0	0	0	0	4	0	0	0	0	0	0	2	0	0	0	0	0	0	0	0	0	0	0	0
OTU1952	d__Bacteria; p__Actinobacteria; c__Actinobacteria	1	3	0	0	0	1	0	0	1	0	0	0	0	0	0	0	0	0	0	0	0	0	0	0	0	0	0	0	0	0	0	0	0	0	0
OTU1953	d__Bacteria; p__Acidobacteria; c__Acidobacteria_Gp6; g__Gp6	4	2	0	0	0	0	0	0	0	0	0	0	0	0	0	0	0	0	0	0	0	0	0	0	0	0	0	0	0	0	0	0	0	0	0
OTU1954	d__Bacteria; p__Acidobacteria	2	0	0	0	0	0	0	0	0	0	0	0	0	0	0	0	0	0	0	0	0	0	0	0	0	0	0	0	0	0	0	0	0	0	0
OTU1955	d__Bacteria; p__Planctomycetes; c__Planctomycetia; o__Planctomycetales; f__Planctomycetaceae	2	0	1	0	0	0	0	0	0	0	0	0	0	0	0	0	0	0	0	0	0	0	0	0	0	0	0	0	0	0	0	0	0	4	0
OTU1956	d__Bacteria; p__Acidobacteria; c__Acidobacteria_Gp4; g__Gp4	0	0	0	0	0	0	0	0	0	0	0	0	0	3	0	0	0	0	0	0	0	0	0	1	0	0	0	0	0	0	0	0	0	0	0
OTU1957	d__Bacteria; p__Proteobacteria; c__Betaproteobacteria; o__Burkholderiales	8	0	0	1	0	0	0	1	0	0	0	0	0	1	0	0	0	0	0	0	0	0	0	0	0	0	0	0	0	0	0	0	0	0	0
OTU1958	d__Bacteria; p__Acidobacteria; c__Acidobacteria_Gp6; g__Gp6	1	0	1	0	11	40	5	0	0	1	0	0	0	0	0	0	0	0	0	0	0	0	0	0	0	0	0	0	0	0	0	0	0	0	0
OTU1959	d__Bacteria; p__Bacteroidetes	0	0	0	0	0	0	0	0	0	0	0	0	0	3	0	0	0	0	0	0	0	0	0	0	0	0	0	0	0	0	0	0	0	0	0
OTU196	d__Bacteria	0	0	0	1	1	0	0	0	0	2	1	0	0	1	0	0	1	0	0	0	0	0	0	1	41	0	132	0	0	0	0	0	0	0	0
OTU1960	d__Bacteria; p__Proteobacteria; c__Deltaproteobacteria; o__Myxococcales; f__Polyangiaceae; g__Chondromyces	0	2	2	0	0	0	0	0	0	0	0	0	0	0	0	0	0	0	0	0	0	0	0	0	0	0	0	0	0	0	0	0	0	0	0
OTU1961	d__Bacteria	0	2	0	0	0	0	0	0	0	0	0	0	0	0	0	0	0	0	0	0	0	0	0	0	0	0	0	0	0	0	0	0	0	0	0
OTU1962	d__Bacteria	2	0	0	0	0	0	0	0	0	0	0	0	0	0	0	0	0	0	0	0	0	0	0	0	0	0	0	0	0	0	0	0	0	0	0
OTU1963	d__Bacteria; p__Verrucomicrobia; c__Subdivision3	2	1	0	1	0	0	0	0	0	0	0	0	0	0	0	0	0	0	0	0	0	0	0	0	0	0	0	0	0	0	0	0	0	0	0
OTU1964	d__Bacteria; p__Planctomycetes; c__Planctomycetia; o__Planctomycetales; f__Planctomycetaceae	3	0	0	0	0	0	0	0	0	0	0	0	0	0	0	0	0	0	0	0	0	0	0	0	0	0	0	0	0	0	0	0	0	0	0
OTU1965	d__Bacteria; p__Proteobacteria; c__Betaproteobacteria	5	0	0	0	0	0	0	0	0	0	0	5	0	0	0	0	0	0	0	0	0	0	0	0	0	0	0	0	0	0	0	0	0	0	0
OTU1966	d__Bacteria	0	0	1	0	0	0	0	0	0	0	0	0	0	0	0	1	0	0	0	0	0	0	0	0	0	0	0	0	0	0	0	0	0	0	0
OTU1967	d__Bacteria; p__Acidobacteria; c__Acidobacteria_Gp3; g__Gp3	3	0	2	0	0	0	0	0	0	0	0	0	0	0	0	0	0	0	0	0	0	0	0	0	0	0	0	0	0	0	0	0	0	0	0
OTU1968	d__Bacteria; p__Planctomycetes; c__Planctomycetia; o__Planctomycetales; f__Planctomycetaceae	2	0	0	0	0	0	0	0	0	0	0	0	0	0	0	0	0	0	0	0	0	0	0	0	0	0	0	0	0	0	0	0	0	0	0
OTU1969	d__Bacteria; p__Actinobacteria; c__Actinobacteria; o__Actinomycetales; f__Cryptosporangiaceae; g__Jatrophihabitans; s__Jatrophihabitans_endophyticus	1	1	2	0	4	0	0	0	0	0	0	0	0	0	0	0	0	0	0	0	0	0	0	0	0	0	0	0	0	0	0	0	0	0	0
OTU197	d__Bacteria; p__Actinobacteria; c__Actinobacteria	7	24	105	237	24	3	3	13	11	1	4	0	0	0	1	1	0	2	0	0	4	0	3	1	1	0	0	1	0	1	0	0	0	0	0
OTU1970	d__Bacteria	1	0	1	0	0	0	0	0	0	0	0	0	0	0	0	0	0	0	0	0	0	0	0	0	0	0	0	0	0	0	0	0	0	0	0
OTU1971	d__Bacteria; p__Proteobacteria; c__Alphaproteobacteria; o__Rhizobiales	1	0	3	0	6	1	1	1	0	0	0	0	0	0	0	2	1	0	1	0	1	0	1	0	0	0	0	0	0	0	0	0	0	0	0
OTU1972	d__Bacteria; p__Planctomycetes; c__Planctomycetia; o__Planctomycetales; f__Planctomycetaceae	0	4	0	0	0	1	0	0	0	0	0	0	0	0	0	0	0	0	0	0	0	0	0	0	0	0	0	0	0	0	0	0	0	0	0
OTU1973	d__Bacteria; p__Actinobacteria; c__Actinobacteria	0	0	0	0	0	0	0	0	0	0	0	0	0	0	0	0	0	0	0	0	2	0	0	0	0	0	0	0	0	0	0	0	0	0	0
OTU1974	d__Bacteria; p__Chloroflexi	0	0	0	0	0	0	0	0	1	0	0	0	0	3	0	0	0	0	0	0	0	0	0	0	0	0	0	0	0	0	0	0	0	0	0
OTU1975	d__Bacteria	5	0	0	0	0	0	0	0	0	0	0	0	0	0	0	0	0	0	0	0	0	0	0	0	0	0	0	0	0	0	0	0	0	0	0
OTU1976	d__Bacteria; p__Proteobacteria; c__Deltaproteobacteria; o__Myxococcales	1	2	0	0	0	0	0	0	0	0	0	0	0	0	0	0	0	0	0	0	0	0	0	0	0	0	0	0	0	0	0	0	0	0	0
OTU1977	d__Bacteria; p__Proteobacteria; c__Alphaproteobacteria; o__Rhizobiales	1	0	7	0	1	3	0	3	0	7	0	0	0	0	0	0	0	1	7	0	0	0	0	0	0	0	0	0	0	0	0	0	0	0	0
OTU1978	d__Bacteria	3	2	0	0	0	0	0	0	0	0	0	0	0	0	0	0	0	0	0	0	0	0	0	0	0	0	0	0	0	0	0	0	0	0	0
OTU1979	d__Bacteria	3	0	0	0	0	0	0	0	0	0	0	0	0	0	0	0	0	0	0	0	0	0	0	0	0	0	0	0	0	0	0	0	0	0	0
OTU198	d__Bacteria; p__Proteobacteria; c__Gammaproteobacteria	7	12	140	18	9	1	1	0	1	0	1	0	0	0	1	0	0	0	0	0	0	0	1	0	0	0	0	0	0	0	0	0	0	0	0
OTU1980	d__Bacteria; p__Actinobacteria; c__Actinobacteria; o__Rubrobacterales; f__Rubrobacteraceae; g__Rubrobacter	8	0	0	0	0	0	1	0	0	0	0	0	0	0	0	0	0	0	0	0	0	0	0	0	0	0	0	0	0	0	0	0	0	0	0
OTU1981	d__Bacteria; p__Bacteroidetes	0	0	3	0	2	0	0	0	0	0	0	0	0	0	0	0	0	0	0	0	0	0	0	0	0	0	0	0	0	0	0	0	0	0	0
OTU1982	d__Bacteria; p__Acidobacteria; c__Acidobacteria_Gp4; g__Gp4	0	0	0	0	0	0	0	0	0	0	0	0	0	0	0	0	3	0	0	0	0	0	0	0	0	0	0	0	0	0	0	0	0	0	0
OTU1983	d__Bacteria; p__Bacteroidetes	5	0	1	0	0	0	0	0	0	0	0	0	0	0	0	0	0	0	0	0	0	0	0	0	0	0	0	0	0	0	0	0	0	0	0
OTU1984	d__Bacteria	0	6	0	0	0	0	0	0	0	0	0	0	0	0	0	0	0	0	0	0	0	0	0	0	0	0	0	0	0	0	0	0	0	0	0
OTU1985	d__Bacteria	2	0	0	0	0	0	0	0	0	0	0	0	0	0	0	0	0	0	0	0	0	0	0	0	0	0	0	0	0	0	0	0	0	0	0
OTU1986	d__Bacteria	0	3	1	0	0	0	0	0	0	0	0	0	0	0	0	0	0	0	0	0	0	0	0	0	0	0	0	0	0	0	0	0	0	0	0
OTU1987	d__Bacteria; p__Planctomycetes; c__Planctomycetia; o__Planctomycetales; f__Planctomycetaceae	0	0	2	0	0	0	0	0	0	0	0	0	0	0	0	0	0	0	0	0	0	0	0	0	0	0	0	0	0	0	0	0	0	0	0
OTU1988	d__Bacteria; p__Bacteroidetes; c__Flavobacteriia; o__Flavobacteriales; f__Flavobacteriaceae; g__Salinimicrobium	0	0	0	0	0	0	0	0	0	0	0	0	2	0	0	0	0	0	0	0	0	0	0	0	0	0	0	0	0	0	0	0	0	0	0
OTU1989	d__Bacteria; p__Actinobacteria	3	0	3	0	0	0	0	0	0	0	0	0	0	0	0	0	0	0	0	0	0	0	3	0	0	0	0	0	0	0	0	0	0	0	0
OTU199	d__Bacteria; p__Acidobacteria; c__Acidobacteria_Gp3	3	2	31	17	56	9	0	81	17	2	1	0	1	1	0	0	0	0	11	2	6	0	1	0	0	0	0	0	0	0	0	0	0	0	0
OTU1990	d__Bacteria; p__Armatimonadetes; c__Armatimonadia; o__Armatimonadales; f__Armatimonadaceae; g__Armatimonas/Armatimonadetes_gp1	2	2	0	0	0	0	0	0	0	0	0	0	0	0	0	0	0	0	0	0	0	0	0	0	0	0	0	0	0	0	0	0	0	0	0
OTU1991	d__Bacteria	0	0	0	0	0	0	0	0	0	0	0	0	0	2	0	0	0	0	0	0	0	0	0	0	0	0	0	0	0	0	0	0	0	0	0
OTU1992	d__Bacteria; p__Planctomycetes; c__Planctomycetia; o__Planctomycetales; f__Planctomycetaceae	4	1	0	0	0	0	0	0	0	0	0	0	0	0	0	0	0	0	0	0	0	0	0	0	0	0	0	0	0	0	0	0	0	0	0
OTU1993	d__Bacteria; p__Cyanobacteria/Chloroplast; c__Chloroplast; f__Chloroplast; g__Streptophyta	0	0	0	0	3	15	7	7	5	3	0	22	2	1	0	0	0	4	0	8	0	1	16	6	0	2	17	0	3	0	0	0	0	0	26
OTU1994	d__Bacteria; p__Planctomycetes; c__Planctomycetia; o__Planctomycetales; f__Planctomycetaceae	0	2	0	0	0	0	0	0	0	0	0	0	0	0	0	0	0	0	0	0	0	0	0	0	0	0	0	0	0	0	0	0	0	3	0
OTU1995	d__Bacteria	0	0	2	0	0	0	0	0	0	0	0	0	0	0	0	0	0	0	0	0	0	0	0	0	0	0	0	0	0	0	0	0	0	0	0
OTU1996	d__Bacteria; p__Actinobacteria; c__Actinobacteria; o__Actinomycetales; f__Nocardiaceae; g__Nocardia	0	0	0	0	0	0	0	0	0	0	0	0	0	10	0	0	0	0	0	0	0	0	0	0	0	0	0	0	0	0	0	0	0	0	0
OTU1997	d__Bacteria; p__Proteobacteria; c__Alphaproteobacteria; o__Sphingomonadales; f__Sphingomonadaceae; g__Sphingorhabdus; s__Sphingorhabdus_rigui	0	0	4	0	39	21	19	6	4	0	0	0	0	0	0	109	0	1	0	0	0	0	1	0	0	0	0	0	2	0	0	0	0	0	0
OTU1998	d__Bacteria; p__Proteobacteria; c__Gammaproteobacteria	0	0	0	0	0	0	0	0	0	0	0	0	0	3	0	0	0	0	0	0	0	0	0	0	0	0	0	0	0	0	0	0	0	0	0
OTU1999	d__Bacteria; p__Firmicutes; c__Clostridia; o__Clostridiales	0	0	0	0	0	0	0	0	0	0	0	0	0	4	0	0	0	0	0	0	0	0	0	0	0	0	0	0	0	0	0	0	0	0	0
OTU2	d__Bacteria; p__Actinobacteria; c__Actinobacteria; o__Actinomycetales; f__Nocardioidaceae; g__Kribbella; s__Kribbella_flavida	72	53	76	46	208	574	218	1478	2541	2946	789	235	1712	847	115	366	277	588	1867	372	633	232	400	631	244	298	66	17	306	17	14	5	0	0	3
OTU20	d__Bacteria; p__Actinobacteria; c__Actinobacteria; o__Gaiellales; f__Gaiellaceae; g__Gaiella; s__Gaiella_occulta	2955	112	79	286	201	214	82	264	126	124	49	209	242	153	10	37	60	282	59	74	97	23	296	36	8	72	74	80	23	16	25	0	0	0	1
OTU200	d__Bacteria; p__Proteobacteria; c__Gammaproteobacteria	20	32	29	3	80	5	0	32	13	8	0	1	0	2	0	0	0	0	27	0	0	1	19	0	0	0	0	0	0	0	0	0	0	0	1
OTU2000	d__Bacteria; p__Proteobacteria	0	0	2	0	0	0	0	0	0	0	0	0	0	0	0	0	0	0	0	0	0	0	0	0	0	0	0	0	0	0	0	0	0	0	0
OTU2001	d__Bacteria; p__Armatimonadetes; g__Armatimonadetes_gp2	0	0	0	0	0	0	0	0	0	0	0	0	0	4	0	0	0	0	0	0	0	0	0	0	0	0	0	0	0	0	0	0	0	0	0
OTU2002	d__Bacteria	3	2	0	0	0	0	0	0	0	0	0	0	0	0	0	0	0	0	0	0	0	0	0	0	0	0	0	0	0	0	0	0	1	0	0
OTU2003	d__Bacteria	0	2	0	0	0	0	0	0	0	0	0	0	0	0	0	0	0	0	0	0	0	0	0	0	0	0	0	0	0	0	0	0	0	0	0
OTU2004	d__Bacteria; p__Bacteroidetes; c__Sphingobacteriia; o__Sphingobacteriales; f__Sphingobacteriaceae; g__Pedobacter	1	0	2	3	1	0	0	0	0	0	0	0	0	0	0	0	0	0	4	0	0	0	0	0	0	0	16	0	0	0	0	0	0	0	0
OTU2005	d__Bacteria; p__Actinobacteria; c__Actinobacteria; o__Acidimicrobiales; f__Acidimicrobiaceae; g__Ilumatobacter; s__Ilumatobacter_fluminis	1	0	0	0	0	0	0	0	0	0	0	0	0	0	0	0	0	0	0	0	0	0	0	0	0	5	0	0	0	0	0	0	0	0	0
OTU2006	d__Bacteria	0	0	2	0	0	0	0	0	0	0	0	0	0	0	0	0	0	0	0	0	0	0	0	0	0	0	0	0	0	0	0	0	0	0	0
OTU2007	d__Bacteria	2	0	0	0	0	0	0	0	0	0	0	0	0	0	0	0	0	0	0	0	0	0	0	0	0	0	0	0	0	0	0	0	0	0	0
OTU2008	d__Bacteria; p__Proteobacteria; c__Deltaproteobacteria	1	1	0	0	0	0	0	0	0	0	0	0	0	0	0	0	0	0	0	0	0	0	0	0	0	0	0	0	0	0	0	0	0	0	0
OTU2009	d__Bacteria; p__Armatimonadetes	2	0	0	0	0	1	0	0	0	0	0	0	0	0	0	0	0	0	0	0	0	0	0	0	0	0	0	0	0	0	0	0	0	0	0
OTU201	d__Bacteria; p__Acidobacteria; c__Acidobacteria_Gp16; g__Gp16	28	72	68	3	3	0	1	1	0	0	0	1	0	2	1	0	1	0	2	1	0	0	1	0	0	0	0	0	0	0	0	0	0	0	0
OTU2010	d__Bacteria; p__Proteobacteria; c__Gammaproteobacteria; o__Xanthomonadales	2	0	0	0	0	0	0	0	0	0	0	0	0	0	0	0	0	0	0	0	0	0	0	0	0	0	0	0	0	0	0	0	0	0	0
OTU2011	d__Bacteria; p__Proteobacteria; c__Gammaproteobacteria	2	0	0	0	0	0	0	0	0	0	0	0	0	0	0	0	0	0	0	0	0	0	0	0	0	0	0	0	0	0	0	0	0	0	0
OTU2012	d__Bacteria	0	0	0	0	0	0	0	0	0	0	0	0	1	1	0	0	0	0	0	0	0	0	0	0	0	0	0	0	0	0	0	0	0	0	0
OTU2013	d__Bacteria; p__Planctomycetes; c__Planctomycetia; o__Planctomycetales; f__Planctomycetaceae; g__Zavarzinella; s__Zavarzinella_formosa	2	0	0	0	0	0	0	0	0	0	0	0	0	0	0	0	0	0	0	0	0	0	0	0	0	0	0	0	0	5	0	0	0	0	0
OTU2014	d__Bacteria	2	3	0	0	0	0	0	0	0	0	0	0	0	0	0	0	0	0	0	0	0	0	0	0	0	0	0	0	0	0	0	0	0	0	0
OTU2015	d__Bacteria; p__Acidobacteria; c__Acidobacteria_Gp1	0	0	7	0	0	0	0	0	0	0	0	0	0	0	0	0	0	0	0	0	0	0	0	0	0	0	0	0	0	0	0	0	0	0	0
OTU2016	d__Bacteria; p__Actinobacteria; c__Actinobacteria; o__Actinomycetales	0	0	0	3	1	0	0	0	0	0	0	0	0	0	0	0	0	0	0	0	0	0	0	0	0	0	0	0	0	0	0	0	0	0	0
OTU2017	d__Bacteria; p__Actinobacteria; c__Actinobacteria	26	21	0	0	0	0	0	0	0	1	0	0	0	0	0	0	0	0	0	0	0	0	0	0	0	0	0	0	0	0	0	0	0	0	0
OTU2018	d__Bacteria	1	6	0	0	0	0	0	0	0	0	0	0	0	0	0	0	0	0	0	0	0	0	0	0	0	0	0	0	0	0	0	0	0	0	0
OTU2019	d__Bacteria; p__Actinobacteria; c__Actinobacteria; o__Solirubrobacterales	5	0	0	0	0	0	0	0	0	0	0	0	0	0	0	0	0	0	0	0	0	0	0	0	0	0	0	0	2	0	0	0	0	0	0
OTU202	d__Bacteria; p__Actinobacteria; c__Actinobacteria; o__Actinomycetales; f__Nocardiaceae; g__Nocardia	2	4	2	219	5	5	2	2	1	5	1	0	0	1	0	1	0	1	0	1	1	1	0	1	0	0	0	0	0	0	0	0	0	0	0
OTU2020	d__Bacteria; p__Proteobacteria; c__Betaproteobacteria	0	1	0	0	0	0	0	0	0	0	0	1	0	0	0	0	0	0	0	0	0	0	0	0	0	0	0	0	0	0	0	0	0	0	0
OTU2021	d__Bacteria; p__Proteobacteria; c__Deltaproteobacteria; o__Myxococcales; f__Nannocystaceae; g__Nannocystis; s__Nannocystis_exedens	0	0	0	0	2	0	0	0	0	0	0	0	0	0	0	0	0	0	0	0	0	0	0	0	0	0	0	0	0	0	0	0	0	0	0
OTU2022	d__Bacteria; p__Proteobacteria	0	0	0	0	0	0	0	0	0	0	0	0	0	3	0	0	0	0	0	0	0	0	0	0	0	0	0	0	0	0	0	0	0	0	0
OTU2023	d__Bacteria; p__Actinobacteria; c__Actinobacteria; o__Gaiellales; f__Gaiellaceae; g__Gaiella; s__Gaiella_occulta	23	4	0	0	0	0	0	0	0	0	0	0	0	1	0	0	0	0	0	0	0	0	0	0	0	0	0	1	0	0	0	0	0	0	0
OTU2024	d__Bacteria; p__Actinobacteria; c__Actinobacteria; o__Actinomycetales; f__Thermomonosporaceae; g__Actinomadura; s__Actinomadura_rubrobrunea	0	0	0	0	0	0	0	0	0	0	0	0	0	0	0	0	0	0	0	0	5	0	0	0	0	0	0	0	0	0	0	0	0	0	0
OTU2025	d__Bacteria; p__Actinobacteria; c__Actinobacteria	14	5	2	0	0	0	0	0	0	0	0	0	0	0	0	0	0	0	0	0	0	0	0	1	0	0	0	0	0	0	0	0	0	0	0
OTU2026	d__Bacteria; p__Proteobacteria	0	2	0	0	0	0	0	1	0	0	0	0	0	0	0	0	0	0	0	0	0	0	0	0	0	0	0	0	0	0	0	0	0	0	0
OTU2027	d__Bacteria; p__Actinobacteria; c__Actinobacteria; o__Gaiellales; f__Gaiellaceae; g__Gaiella; s__Gaiella_occulta	8	0	3	3	0	0	0	0	0	0	0	0	0	0	0	0	0	0	0	0	3	0	0	0	0	0	0	0	0	0	0	0	0	0	0
OTU2028	d__Bacteria	0	0	0	0	0	0	0	0	0	0	0	0	0	5	0	0	0	0	0	0	0	0	0	0	0	0	0	0	0	0	0	0	0	0	0
OTU2029	d__Bacteria; p__Proteobacteria; c__Gammaproteobacteria; o__Pseudomonadales; f__Pseudomonadaceae; g__Pseudomonas; s__Pseudomonas_abietaniphila	1	4	0	0	1	4	0	1	0	0	0	0	0	0	0	0	0	0	0	0	7	0	0	0	0	0	0	0	0	0	0	0	0	0	0
OTU203	d__Bacteria; p__Actinobacteria; c__Actinobacteria; o__Actinomycetales	1	12	128	0	3	2	1	0	0	1	0	0	1	1	0	0	0	1	1	0	0	1	0	0	0	0	1	0	0	0	0	0	0	0	0
OTU2030	d__Bacteria; p__candidate_division_WPS-1	3	0	0	0	0	0	0	0	0	0	0	0	0	0	0	0	0	0	0	0	0	0	0	0	0	0	0	0	0	0	0	0	0	0	0
OTU2031	d__Bacteria; p__Proteobacteria; c__Gammaproteobacteria; o__Alteromonadales; f__Alteromonadaceae; g__Marinobacter	0	0	0	0	0	0	0	0	0	0	0	0	0	1	0	0	0	0	0	0	0	0	0	0	0	0	0	0	0	0	0	0	0	0	0
OTU2032	d__Bacteria; p__Planctomycetes; c__Planctomycetia; o__Planctomycetales; f__Planctomycetaceae	2	0	0	0	0	0	0	0	0	0	0	0	0	0	0	0	0	0	0	0	0	0	0	0	0	0	0	0	0	0	0	0	0	0	0
OTU2033	d__Bacteria	1	4	0	0	0	0	0	0	0	0	0	0	0	0	0	0	0	0	0	0	0	0	0	0	0	0	0	0	0	0	0	0	0	0	0
OTU2034	d__Bacteria	1	0	0	0	0	0	0	0	0	0	0	0	0	4	0	0	0	0	0	0	0	0	0	0	0	0	0	0	0	0	0	0	0	0	0
OTU2035	d__Bacteria; p__Bacteroidetes; c__Cytophagia; o__Cytophagales	2	1	0	0	0	0	0	0	0	0	0	0	0	0	0	0	0	0	0	0	0	0	0	0	0	0	0	0	0	0	0	0	0	0	0
OTU2036	d__Bacteria	0	0	2	0	0	0	0	0	0	0	0	0	0	0	0	0	0	0	0	0	0	0	0	0	0	0	0	0	0	0	0	0	0	0	0
OTU2037	d__Bacteria; p__Proteobacteria; c__Betaproteobacteria	0	0	0	0	0	0	0	0	0	0	0	2	0	0	0	0	0	0	0	0	0	0	2	0	0	0	0	0	0	0	0	0	0	0	0
OTU2038	d__Bacteria; p__Proteobacteria; c__Alphaproteobacteria; o__Rhizobiales; f__Rhizobiaceae; g__Kaistia	3	0	0	0	0	0	0	0	0	0	0	0	0	0	0	0	0	0	0	0	0	0	0	0	0	0	0	0	0	0	0	0	0	0	0
OTU2039	d__Bacteria; p__Armatimonadetes	2	1	0	0	0	0	0	0	0	0	0	0	0	0	0	0	0	0	0	0	0	0	0	0	0	0	0	0	0	0	0	0	0	0	0
OTU204	d__Bacteria	60	98	56	60	13	19	10	4	1	5	3	0	2	7	0	3	1	0	4	2	1	0	2	3	0	1	0	0	0	0	0	0	0	0	0
OTU2040	d__Bacteria; p__Firmicutes; c__Negativicutes; o__Selenomonadales; f__Veillonellaceae	0	1	0	0	0	0	0	0	0	0	0	0	0	1	0	0	0	0	0	0	0	0	0	0	0	0	0	0	0	0	0	0	0	0	0
OTU2041	d__Bacteria	1	0	0	0	0	0	0	0	0	0	0	0	0	0	0	0	0	0	0	0	0	0	0	1	0	0	0	0	0	0	0	0	0	0	0
OTU2042	d__Bacteria; p__Firmicutes; c__Bacilli; o__Bacillales; f__Paenibacillaceae_1; g__Paenibacillus	2	0	0	0	0	0	0	0	0	0	0	0	0	8	0	0	0	0	0	0	0	0	0	0	0	0	0	0	0	0	0	0	0	0	0
OTU2043	d__Bacteria	2	0	0	0	0	0	0	0	0	0	0	0	0	0	0	0	0	0	0	0	0	0	0	0	0	0	0	0	0	0	0	0	0	0	0
OTU2044	d__Bacteria; p__Proteobacteria; c__Betaproteobacteria; o__Burkholderiales	3	0	0	0	0	0	0	0	0	0	0	3	0	0	0	0	0	0	0	0	0	0	0	0	0	0	0	0	0	0	0	0	0	0	0
OTU2045	d__Bacteria; p__Proteobacteria	4	0	0	0	0	0	0	0	0	0	0	0	0	0	0	0	0	0	0	0	0	0	0	0	0	0	0	0	0	0	0	0	0	0	0
OTU2046	d__Bacteria; p__candidate_division_WPS-1; g__WPS-1_genera_incertae_sedis	2	0	0	0	0	0	0	0	0	0	0	0	0	0	0	0	0	0	0	0	0	0	0	0	0	0	0	0	0	0	0	0	0	0	0
OTU2047	d__Bacteria; p__Bacteroidetes; c__Cytophagia; o__Cytophagales; g__Ohtaekwangia; s__Ohtaekwangia_kribbensis	7	3	0	0	0	0	0	0	0	0	0	0	0	0	0	0	0	0	0	0	0	0	0	0	0	0	0	0	0	0	0	0	0	0	0
OTU2048	d__Bacteria	0	0	0	0	0	0	0	0	0	0	0	0	0	2	0	0	0	0	0	0	0	0	0	0	0	0	0	0	0	0	0	0	0	0	0
OTU2049	d__Bacteria; p__Actinobacteria; c__Actinobacteria	1	0	3	6	0	0	0	0	0	0	0	0	0	0	0	0	0	0	0	0	0	0	0	0	0	0	0	0	0	0	0	0	0	0	0
OTU205	d__Bacteria	2	0	6	1	87	76	24	3	6	3	4	0	9	0	0	1	0	0	0	0	0	0	0	1	0	0	0	0	1	0	1	0	0	0	0
OTU2050	d__Bacteria	0	2	0	0	0	0	0	0	0	0	0	0	0	0	0	0	0	0	0	0	0	0	0	0	0	0	0	0	0	0	0	0	0	0	0
OTU2051	d__Bacteria; p__Actinobacteria; c__Actinobacteria; o__Actinomycetales; f__Micrococcaceae; g__Rothia; s__Rothia_dentocariosa	0	0	0	1	0	0	0	0	0	0	0	0	0	0	0	0	0	0	0	0	0	0	1	0	0	0	0	0	0	0	0	0	0	0	0
OTU2052	d__Bacteria	2	4	0	0	0	0	0	0	0	0	0	0	0	0	0	0	0	0	0	0	0	0	0	0	0	0	0	0	0	0	0	0	0	0	0
OTU2053	d__Bacteria; p__Proteobacteria; c__Deltaproteobacteria; o__Myxococcales; f__Nannocystaceae	2	2	0	0	0	0	0	0	0	0	0	0	0	0	0	0	0	0	0	0	0	0	0	0	1	0	0	0	0	0	0	0	0	0	0
OTU2054	d__Bacteria	0	2	0	0	0	0	0	0	0	0	0	0	0	0	0	0	0	1	0	0	0	0	0	0	0	0	0	0	0	0	0	0	0	0	0
OTU2055	d__Bacteria; p__Verrucomicrobia; c__Spartobacteria; g__Spartobacteria_genera_incertae_sedis	9	1	0	0	0	0	0	0	0	0	0	0	0	0	0	0	0	0	0	0	0	0	0	0	0	0	0	0	0	0	0	0	0	0	0
OTU2056	d__Bacteria	2	0	0	0	1	0	0	0	0	0	0	0	0	8	0	0	0	0	0	0	0	0	0	0	0	0	0	0	0	0	0	0	0	0	0
OTU2057	d__Bacteria	0	0	1	0	1	0	0	0	0	0	0	0	0	0	0	0	0	0	0	0	0	0	0	0	0	0	0	0	0	0	0	0	0	0	0
OTU2058	d__Bacteria; p__Proteobacteria; c__Deltaproteobacteria; o__Myxococcales; f__Myxococcaceae; g__Aggregicoccus; s__Aggregicoccus_edonensis	3	1	3	0	3	0	0	0	0	0	0	0	0	0	0	0	0	0	1	0	0	0	0	0	0	0	0	0	0	0	0	0	0	0	0
OTU2059	d__Bacteria	1	0	0	0	0	1	0	0	0	0	0	0	0	0	0	0	0	0	0	0	0	0	0	0	0	0	0	0	0	0	0	0	0	0	0
OTU206	d__Bacteria; p__Actinobacteria; c__Actinobacteria	1	7	13	27	9	18	2	26	12	4	2	36	15	5	0	2	13	86	13	0	11	0	7	0	0	0	0	0	1	0	0	0	0	0	0
OTU2060	d__Bacteria; p__Planctomycetes; c__Planctomycetia; o__Planctomycetales; f__Planctomycetaceae	0	0	4	0	0	0	0	0	0	0	0	0	0	0	0	0	0	0	0	0	0	0	0	0	0	0	0	0	0	0	0	0	0	0	0
OTU2061	d__Bacteria; p__Verrucomicrobia; c__Spartobacteria; g__Terrimicrobium; s__Terrimicrobium_sacchariphilum	0	1	1	0	0	0	0	0	0	0	0	0	0	0	0	0	0	0	0	0	0	0	0	0	0	0	0	0	0	0	0	0	0	0	0
OTU2062	d__Bacteria; p__Planctomycetes; c__Planctomycetia; o__Planctomycetales; f__Planctomycetaceae	1	0	0	1	0	0	0	0	0	0	0	0	0	0	0	0	0	0	3	0	0	0	0	0	0	0	0	0	0	0	0	0	0	0	0
OTU2063	d__Bacteria	0	0	3	0	1	0	0	0	0	0	0	0	0	0	0	0	0	0	0	0	0	0	0	0	0	0	0	0	0	0	0	0	0	0	0
OTU2064	d__Bacteria; p__Acidobacteria; c__Acidobacteria_Gp3; g__Gp3	0	0	0	0	0	0	0	0	0	0	0	0	0	3	0	0	0	0	0	0	0	0	0	0	0	0	0	0	0	0	0	0	0	0	0
OTU2065	d__Bacteria; p__Acidobacteria; c__Acidobacteria_Gp17; g__Gp17	2	0	0	0	0	0	0	0	0	0	0	0	0	0	0	0	0	0	0	0	0	0	0	0	0	0	0	0	0	0	0	0	0	0	0
OTU2066	d__Bacteria	3	0	0	0	0	0	0	0	0	0	0	0	0	0	0	0	0	0	0	0	0	0	0	0	0	0	0	0	0	0	0	0	0	0	0
OTU2067	d__Bacteria; p__Acidobacteria; c__Acidobacteria_Gp16	2	0	0	0	0	0	0	0	0	0	0	0	0	0	0	0	0	0	0	0	0	0	0	0	0	0	0	0	0	0	0	0	0	0	0
OTU2068	d__Bacteria	0	0	3	0	0	0	0	0	0	0	0	0	0	0	0	0	0	0	0	0	0	0	0	0	0	0	0	0	0	0	0	0	0	0	0
OTU2069	d__Bacteria	0	1	2	0	0	1	0	0	0	0	0	0	0	0	0	0	0	0	0	0	0	0	0	1	0	0	0	0	0	0	0	0	0	0	0
OTU207	d__Bacteria; p__Acidobacteria; c__Acidobacteria_Gp13; g__Gp13	0	0	0	0	0	1	1	9	0	0	1	58	26	16	0	0	1	0	0	14	22	1	18	0	0	0	0	0	0	0	0	0	0	0	0
OTU2070	d__Bacteria	0	0	0	0	0	0	0	0	0	0	0	0	0	3	0	0	0	0	0	0	0	0	0	0	0	0	0	0	0	0	0	0	0	0	0
OTU2071	d__Bacteria; p__Proteobacteria; c__Gammaproteobacteria; o__Xanthomonadales	0	2	0	0	3	5	0	0	0	0	0	0	0	0	0	0	0	0	0	0	0	0	0	0	0	0	0	0	0	0	0	0	0	0	0
OTU2072	d__Bacteria; p__Planctomycetes; c__Planctomycetia; o__Planctomycetales; f__Planctomycetaceae	0	1	0	0	0	0	0	0	0	0	0	0	0	0	0	0	0	0	0	0	0	0	0	0	0	0	0	0	0	1	0	0	0	0	0
OTU2073	d__Bacteria; p__Proteobacteria; c__Betaproteobacteria	35	8	5	2	0	0	0	0	0	0	0	63	0	0	0	0	0	0	0	0	0	0	0	0	0	0	0	0	0	0	0	0	0	0	0
OTU2074	d__Bacteria; p__Planctomycetes; c__Planctomycetia; o__Planctomycetales; f__Planctomycetaceae; g__Gemmata; s__Gemmata_obscuriglobus	1	1	0	0	0	0	0	0	0	0	0	0	0	0	0	0	0	0	0	0	0	0	0	0	0	0	0	0	0	0	0	0	0	0	0
OTU2075	d__Archaea; p__Thaumarchaeota; o__Nitrososphaerales; f__Nitrososphaeraceae; g__Nitrososphaera; s__Nitrososphaera_viennensis	2	0	0	0	0	0	0	0	0	0	0	0	0	0	0	0	0	0	0	0	0	0	0	0	0	0	0	0	0	0	0	0	0	0	0
OTU2076	d__Bacteria	1	2	2	1	0	3	1	0	0	0	0	0	0	0	0	0	0	0	0	0	0	0	0	0	0	0	0	11	0	0	0	0	0	0	0
OTU2077	d__Bacteria	0	4	0	0	0	0	0	0	0	0	0	0	0	0	0	0	0	0	0	0	0	0	0	0	0	0	0	0	0	0	0	0	0	0	0
OTU2078	d__Bacteria; p__Actinobacteria; c__Actinobacteria; o__Actinomycetales; f__Micromonosporaceae	0	0	0	0	0	0	0	0	0	0	0	0	0	0	0	0	0	0	0	0	0	0	1	0	0	0	2	0	0	0	0	0	0	0	0
OTU2079	d__Bacteria; p__Planctomycetes; c__Planctomycetia; o__Planctomycetales; f__Planctomycetaceae	1	1	0	0	0	0	0	0	0	0	0	0	0	0	0	0	0	0	0	0	0	0	0	0	0	0	0	0	0	0	0	0	0	0	0
OTU208	d__Bacteria; p__Actinobacteria; c__Actinobacteria; o__Solirubrobacterales	110	30	75	0	1	1	1	0	1	5	0	0	0	0	0	0	0	0	0	0	0	0	1	0	0	0	0	0	0	0	0	0	0	0	0
OTU2080	d__Bacteria; p__Acidobacteria; c__Acidobacteria_Gp6; g__Gp6	0	2	0	2	2	0	0	1	0	0	0	0	0	0	0	0	0	0	0	0	0	0	0	0	0	0	0	0	0	0	0	0	0	0	0
OTU2081	d__Bacteria; p__Actinobacteria; c__Actinobacteria	1	1	0	0	0	0	0	0	0	0	0	0	0	0	0	0	0	0	0	0	0	0	0	0	0	0	0	0	0	0	0	0	0	0	0
OTU2082	d__Bacteria; p__Proteobacteria; c__Deltaproteobacteria; o__Myxococcales	2	0	0	0	0	3	0	0	0	0	0	0	1	0	0	0	0	0	0	0	0	0	0	0	0	0	0	0	0	0	0	0	0	0	0
OTU2083	d__Bacteria; p__Bacteroidetes; c__Sphingobacteriia; o__Sphingobacteriales; f__Chitinophagaceae; g__Flavitalea; s__Flavitalea_gansuensis	0	2	0	0	0	0	0	0	0	0	0	0	0	0	0	0	0	0	0	0	0	0	0	0	0	0	0	0	0	0	0	0	0	0	0
OTU2084	d__Bacteria	0	3	0	0	0	0	0	0	0	0	0	0	0	0	0	0	0	0	0	0	0	0	0	0	0	0	0	0	0	0	0	0	0	0	0
OTU2085	d__Archaea; p__Thaumarchaeota; o__Nitrososphaerales; f__Nitrososphaeraceae; g__Nitrososphaera; s__Nitrososphaera_viennensis	2	0	0	0	0	0	0	0	0	0	0	0	0	0	0	0	0	0	0	0	0	0	0	0	0	0	0	0	0	0	0	0	0	0	0
OTU2086	d__Bacteria; p__Proteobacteria; c__Deltaproteobacteria; o__Myxococcales	0	2	0	0	0	0	0	0	0	0	0	0	0	0	0	0	0	0	0	0	0	0	0	0	0	0	0	0	0	0	0	0	0	0	0
OTU2087	d__Bacteria; p__Actinobacteria; c__Actinobacteria	0	2	1	0	0	0	0	0	0	0	0	0	0	0	0	0	0	0	0	0	0	0	0	0	0	0	0	0	0	0	0	0	0	0	0
OTU2088	d__Bacteria; p__Actinobacteria; c__Actinobacteria; o__Actinomycetales; f__Micromonosporaceae	1	1	1	2	3	0	0	0	0	0	0	0	0	0	0	0	0	0	0	0	0	0	0	0	0	0	0	0	0	0	0	0	0	0	0
OTU2089	d__Bacteria; p__Actinobacteria; c__Actinobacteria; o__Solirubrobacterales	73	1	1	56	0	0	0	0	0	0	0	0	0	1	0	0	0	1	0	0	0	0	0	0	0	0	0	0	0	0	0	0	0	0	0
OTU209	d__Bacteria; p__Firmicutes; c__Bacilli; o__Bacillales; f__Staphylococcaceae; g__Staphylococcus; s__Staphylococcus_capitis_subsp._capitis	0	1	0	0	3	4	0	0	0	1	4	4	9	1	1	1	0	0	4	0	0	0	1	4	0	19	1	7	209	0	0	0	0	1	35
OTU2090	d__Bacteria	1	0	1	0	0	0	0	0	0	0	0	0	0	0	0	0	0	0	0	0	0	0	0	0	0	0	0	0	0	0	0	0	0	0	0
OTU2091	d__Bacteria	0	0	0	0	1	0	0	0	0	0	0	0	0	0	0	0	0	0	0	0	0	0	0	3	0	0	0	0	0	0	0	0	0	0	0
OTU2092	d__Bacteria	1	0	1	0	0	0	0	0	0	0	0	0	0	0	0	0	0	0	0	0	0	0	0	0	0	0	0	0	0	0	0	0	0	0	0
OTU2093	d__Bacteria; p__Firmicutes; c__Bacilli; o__Bacillales; f__Bacillaceae_2; g__Halobacillus	0	0	0	0	0	0	0	1	0	0	2	0	0	0	0	0	0	0	0	0	0	0	0	0	0	0	0	0	0	0	0	0	0	0	0
OTU2094	d__Bacteria; p__Proteobacteria; c__Gammaproteobacteria	2	0	0	0	0	0	0	0	0	0	0	0	0	0	0	0	0	0	0	0	0	0	0	0	0	0	0	0	0	0	0	0	0	0	0
OTU2095	d__Bacteria; p__Gemmatimonadetes; c__Gemmatimonadetes; o__Gemmatimonadales; f__Gemmatimonadaceae; g__Gemmatimonas; s__Gemmatimonas_aurantiaca	3	0	0	0	0	0	0	0	0	0	0	0	0	0	0	0	0	0	0	0	0	0	0	0	0	0	0	0	0	0	0	0	0	0	0
OTU2096	d__Bacteria; p__Actinobacteria; c__Actinobacteria; o__Solirubrobacterales	2	1	5	0	0	0	0	0	0	0	0	0	0	0	0	0	0	0	0	0	0	0	0	0	0	0	0	0	1	0	0	0	0	0	0
OTU2097	d__Bacteria; p__Verrucomicrobia	0	4	0	0	0	0	0	0	0	0	0	0	0	0	0	0	0	0	0	0	0	0	0	0	0	0	0	0	0	0	0	0	0	0	0
OTU2098	d__Bacteria	2	0	0	0	0	0	0	0	0	0	0	0	0	0	0	0	0	0	0	0	0	0	0	0	0	0	0	0	0	0	0	0	0	0	0
OTU2099	d__Bacteria; p__Proteobacteria; c__Deltaproteobacteria; o__Myxococcales	3	0	0	0	0	0	0	0	0	0	0	0	0	0	0	0	0	0	0	0	0	0	0	0	0	0	0	0	0	0	0	0	0	0	0
OTU21	d__Bacteria; p__Actinobacteria; c__Actinobacteria; o__Actinomycetales	6	9	81	48	171	114	70	109	195	128	61	4	298	591	240	291	24	137	755	219	458	22	135	61	206	5	27	15	28	4	132	3	0	0	1
OTU210	d__Bacteria; p__Acidobacteria; c__Acidobacteria_Gp18; g__Gp18	6	9	14	24	2	2	0	1	1	0	0	18	18	9	0	0	1	41	27	5	0	0	3	1	0	0	0	0	1	1	0	0	0	0	0
OTU2100	d__Bacteria	1	0	0	0	0	0	0	2	0	0	0	0	0	0	0	0	0	0	0	0	0	0	0	0	0	0	0	0	0	0	0	0	0	0	0
OTU2101	d__Bacteria; p__Verrucomicrobia; c__Spartobacteria; g__Spartobacteria_genera_incertae_sedis	1	6	31	0	0	0	0	0	0	0	0	0	0	0	0	0	0	0	0	0	0	0	0	0	1	0	0	0	0	0	0	0	0	0	0
OTU2102	d__Bacteria	0	0	0	0	0	0	0	0	0	0	1	0	0	0	0	0	0	0	0	0	0	0	0	1	0	0	0	0	1	0	0	0	0	0	0
OTU2103	d__Bacteria; p__Proteobacteria; c__Gammaproteobacteria; o__Xanthomonadales; f__Xanthomonadaceae; g__Lysobacter	1	0	6	0	4	0	3	0	0	0	0	0	0	2	0	0	0	0	0	0	0	0	0	0	0	0	2	0	1	0	0	0	0	0	0
OTU2104	d__Bacteria	0	3	0	0	0	0	0	0	0	0	0	0	0	0	0	0	0	0	0	0	0	0	0	0	0	0	0	0	0	0	0	0	0	0	0
OTU2105	d__Bacteria	1	0	0	1	1	0	0	5	0	0	0	0	0	0	0	0	0	0	0	0	0	0	0	0	0	0	0	0	0	0	0	0	0	0	0
OTU2106	d__Bacteria	0	0	2	0	0	0	0	0	0	0	0	0	0	0	0	0	0	0	0	0	0	0	0	0	0	0	0	0	0	0	0	0	0	0	0
OTU2107	d__Bacteria	26	7	31	1	0	0	1	2	0	0	0	0	0	5	0	3	0	0	1	0	0	0	0	0	0	0	0	0	0	1	0	0	0	0	0
OTU2108	d__Bacteria; p__Verrucomicrobia; c__Subdivision3	0	3	0	0	0	0	0	0	0	0	0	0	0	0	0	0	0	0	0	0	0	0	0	0	0	0	0	0	0	0	0	0	0	0	0
OTU2109	d__Bacteria; p__Proteobacteria; c__Alphaproteobacteria; o__Alphaproteobacteria_incertae_sedis	1	0	2	0	0	0	0	0	0	0	0	0	0	0	0	0	0	0	0	0	0	0	0	0	0	0	0	0	0	0	0	0	0	0	0
OTU211	d__Bacteria; p__Acidobacteria; c__Acidobacteria_Gp13; g__Gp13	0	0	0	0	1	1	0	2	6	11	9	0	36	5	0	1	1	1	0	0	0	11	13	3	2	34	4	0	7	16	10	0	0	0	0
OTU2110	d__Bacteria	0	1	0	0	25	5	1	0	1	0	2	0	0	0	0	0	0	0	0	0	0	0	1	0	0	0	0	0	0	0	0	0	0	0	0
OTU2111	d__Bacteria; p__Bacteroidetes	2	1	0	0	0	0	0	0	0	0	0	0	0	0	0	0	0	0	0	0	0	0	0	0	0	0	0	0	0	0	0	0	0	0	0
OTU2112	d__Bacteria; p__Planctomycetes; c__Planctomycetia; o__Planctomycetales; f__Planctomycetaceae	0	4	0	0	0	0	0	0	0	0	0	0	0	0	0	0	0	0	0	0	0	0	0	0	0	0	0	0	0	0	0	0	0	0	0
OTU2113	d__Bacteria; p__Parcubacteria	2	0	0	0	0	0	0	0	0	0	0	0	0	0	0	0	0	0	0	0	0	0	0	0	0	0	0	0	0	0	0	0	0	0	0
OTU2114	d__Bacteria	2	0	0	0	0	0	0	0	0	0	0	0	0	0	0	0	0	0	0	0	0	0	0	0	0	0	0	0	0	0	0	0	0	0	0
OTU2115	d__Bacteria	2	1	0	0	0	1	0	0	0	0	0	0	0	0	0	0	0	0	0	0	0	0	0	0	0	0	0	0	0	0	0	0	0	0	0
OTU2116	d__Bacteria	3	0	0	0	0	0	0	0	0	0	0	0	0	0	0	0	0	0	0	0	0	0	0	0	0	0	0	0	0	0	0	0	0	0	0
OTU2117	d__Bacteria; p__Actinobacteria; c__Actinobacteria; o__Actinomycetales; f__Micromonosporaceae	4	0	0	0	0	0	0	0	0	0	0	0	0	0	0	0	0	0	0	0	0	0	0	0	0	0	0	0	1	0	0	0	0	0	0
OTU2118	d__Bacteria; p__Proteobacteria; c__Deltaproteobacteria; o__Myxococcales	0	0	0	0	2	0	0	0	0	0	0	0	0	0	0	0	0	0	0	0	0	0	0	0	0	0	0	0	0	0	0	0	0	0	0
OTU2119	d__Bacteria; p__Proteobacteria; c__Alphaproteobacteria; o__Rhizobiales	2	0	0	0	0	0	0	0	0	0	0	0	0	0	0	0	0	0	0	0	0	0	0	0	0	0	0	0	0	0	0	0	0	0	0
OTU212	d__Archaea; p__Pacearchaeota	0	2	0	0	0	0	0	0	1	1	5	0	0	0	0	0	0	4	31	67	0	6	1	48	0	0	0	0	0	0	0	0	0	0	0
OTU2120	d__Bacteria	2	0	0	0	0	0	0	0	0	0	0	0	0	0	0	0	0	0	0	0	0	0	0	0	0	0	0	0	0	0	0	0	0	0	0
OTU2121	d__Bacteria; p__Planctomycetes; c__Planctomycetia; o__Planctomycetales; f__Planctomycetaceae	0	0	0	0	1	0	0	0	0	0	0	0	0	0	0	0	0	0	0	0	0	0	0	0	0	0	0	0	0	0	0	1	0	0	0
OTU2122	d__Bacteria; p__Verrucomicrobia; c__Subdivision3; g__Subdivision3_genera_incertae_sedis	1	1	0	0	0	0	0	0	0	0	0	0	0	0	0	0	0	0	0	0	0	0	0	0	0	0	0	0	0	0	0	0	0	0	0
OTU2123	d__Bacteria; p__Armatimonadetes; g__Armatimonadetes_gp4	3	0	0	0	0	0	0	0	0	0	0	1	0	0	0	0	0	0	0	0	0	0	0	0	0	0	0	0	0	0	0	0	0	0	0
OTU2124	d__Bacteria; p__Proteobacteria; c__Betaproteobacteria	1	1	0	0	0	0	0	0	0	0	0	0	0	0	0	0	0	0	0	0	0	0	0	0	0	0	0	0	0	0	0	0	0	0	0
OTU2125	d__Bacteria	0	0	0	0	0	0	0	0	0	0	0	0	0	0	0	0	0	0	1	0	0	0	1	0	0	0	0	0	0	0	0	0	0	0	0
OTU2126	d__Bacteria; p__Acidobacteria; c__Acidobacteria_Gp6; g__Gp6	3	0	0	0	0	0	0	0	0	0	0	0	0	0	0	0	0	0	0	0	0	0	0	0	0	0	0	0	0	0	0	0	0	0	0
OTU2127	d__Bacteria; p__Actinobacteria; c__Actinobacteria	2	0	0	0	0	0	0	0	0	0	0	0	0	0	0	0	0	0	0	0	0	0	0	0	0	0	0	0	0	0	0	0	0	0	0
OTU2128	d__Bacteria	1	0	1	0	0	0	0	0	0	0	0	0	0	0	0	0	0	0	0	0	0	0	0	0	0	0	0	0	0	0	0	0	0	0	0
OTU2129	d__Bacteria; p__Proteobacteria; c__Alphaproteobacteria; o__Caulobacterales; f__Caulobacteraceae; g__Phenylobacterium	2	0	0	0	0	0	0	0	0	0	0	0	0	3	0	0	0	0	0	0	0	0	0	0	0	0	0	0	0	0	0	0	0	0	0
OTU213	d__Bacteria; p__Proteobacteria; c__Deltaproteobacteria	20	60	245	1	17	2	1	2	2	2	0	1	1	0	0	0	2	2	0	1	0	1	0	1	1	0	1	1	0	0	0	0	0	0	0
OTU2130	d__Bacteria; p__Proteobacteria; c__Deltaproteobacteria; o__Myxococcales; f__Polyangiaceae; g__Minicystis; s__Minicystis_rosea	3	0	0	0	0	0	0	0	0	0	0	0	0	0	0	0	0	0	0	0	0	0	0	0	0	0	0	0	0	0	0	0	0	0	0
OTU2131	d__Bacteria; p__Proteobacteria	0	4	0	0	0	0	0	0	0	0	0	0	0	0	0	0	0	0	1	0	0	0	0	0	0	0	0	0	0	0	0	0	0	0	0
OTU2132	d__Bacteria; p__Planctomycetes; c__Planctomycetia; o__Planctomycetales; f__Planctomycetaceae	3	1	0	0	0	0	0	0	0	0	0	0	0	0	0	0	0	0	0	0	0	0	0	0	0	0	0	0	0	0	0	0	0	0	0
OTU2133	d__Bacteria; p__Planctomycetes; c__Planctomycetia; o__Planctomycetales; f__Planctomycetaceae	1	0	3	0	0	0	0	0	0	0	0	0	0	0	0	0	0	0	0	0	0	0	0	0	0	0	0	0	0	0	0	0	0	0	0
OTU2134	d__Bacteria	0	0	2	0	0	0	0	0	0	0	0	0	0	0	0	0	0	0	0	0	0	0	0	0	0	0	0	0	0	0	0	0	0	0	0
OTU2135	d__Bacteria	3	0	0	0	0	0	0	0	0	0	0	0	0	0	0	0	0	0	0	0	0	0	0	0	0	0	0	0	0	0	0	0	0	0	0
OTU2136	d__Bacteria; p__candidate_division_WPS-1	0	2	0	0	0	0	0	0	0	0	0	0	0	0	0	0	0	0	0	0	0	0	0	0	0	0	0	0	0	0	0	0	0	0	0
OTU2137	d__Bacteria	3	0	0	0	0	0	0	0	0	0	0	0	0	0	0	0	0	0	0	0	0	0	0	0	0	0	0	0	0	0	0	0	0	0	0
OTU2138	d__Bacteria; p__Actinobacteria; c__Actinobacteria; o__Actinomycetales	0	0	18	106	10	1	0	0	0	2	1	0	0	3	0	0	0	21	27	0	0	0	0	0	7	0	0	0	0	0	0	0	0	0	0
OTU2139	d__Bacteria; p__Verrucomicrobia	1	0	0	0	0	0	0	0	1	0	0	0	0	0	0	0	0	0	0	0	0	0	0	0	0	0	0	0	0	0	0	0	0	0	0
OTU214	d__Bacteria; p__Proteobacteria; c__Gammaproteobacteria	8	5	117	0	13	1	0	4	7	7	1	0	0	1	0	1	1	1	7	3	0	0	1	0	0	0	0	1	0	1	0	0	0	0	0
OTU2140	d__Bacteria	2	1	0	0	0	0	0	0	0	0	0	0	0	0	0	0	0	0	0	0	0	0	0	0	0	0	0	0	0	0	0	0	0	0	0
OTU2141	d__Bacteria	6	32	3	1	8	1	1	52	18	15	0	0	0	0	0	0	0	1	0	1	0	0	0	1	1	0	0	0	0	0	0	0	0	0	1
OTU2142	d__Bacteria; p__Proteobacteria; c__Deltaproteobacteria; o__Myxococcales	1	2	0	0	0	0	0	0	0	0	0	0	0	0	0	0	0	0	0	0	0	0	0	0	0	0	0	0	0	0	0	0	0	0	0
OTU2143	d__Bacteria	2	0	0	0	0	0	0	0	0	0	0	0	0	0	0	0	0	0	0	0	0	0	0	0	0	0	0	0	0	0	0	0	0	0	0
OTU2144	d__Bacteria; p__Actinobacteria; c__Actinobacteria	1	1	0	0	0	0	0	0	0	0	0	0	0	0	0	0	0	0	0	0	0	0	0	0	0	0	0	0	0	0	0	0	0	0	0
OTU2145	d__Bacteria	6	0	0	0	0	0	0	0	0	0	0	0	0	0	0	0	0	0	0	0	0	0	0	0	0	0	0	0	0	0	0	0	0	0	0
OTU2146	d__Bacteria; p__Proteobacteria; c__Alphaproteobacteria; o__Rickettsiales; f__Rickettsiaceae	0	0	0	0	0	0	0	0	0	0	4	0	0	0	0	0	0	0	0	0	0	0	0	0	0	0	0	0	0	0	0	0	0	0	0
OTU2147	d__Bacteria	0	0	2	0	0	0	0	0	0	0	0	0	0	0	0	0	0	0	0	0	0	0	0	0	0	0	0	0	0	0	0	0	0	0	0
OTU2148	d__Bacteria; p__Bacteroidetes	2	2	0	0	0	0	0	0	0	0	0	0	0	0	0	0	0	0	0	0	0	0	0	0	0	0	0	0	0	0	0	0	0	0	0
OTU2149	d__Bacteria; p__Proteobacteria	0	0	3	0	0	0	0	0	0	0	0	0	0	0	0	0	0	0	0	0	0	0	0	0	0	0	0	0	0	0	0	0	0	0	0
OTU215	d__Bacteria	0	3	2	0	43	60	1	2	14	20	1	0	0	0	0	1	0	0	0	0	0	1	0	0	0	0	0	0	0	0	2	0	0	0	0
OTU2150	d__Bacteria; p__Proteobacteria; c__Betaproteobacteria; o__Burkholderiales; f__Oxalobacteraceae	8	2	0	0	0	0	0	0	0	0	0	0	0	0	0	0	0	0	0	0	0	0	0	0	0	0	0	0	0	0	0	0	0	0	0
OTU2151	d__Bacteria	0	0	2	0	0	0	0	0	0	0	0	0	0	0	0	0	0	0	0	0	0	0	0	0	0	0	0	0	0	0	0	0	0	0	0
OTU2152	d__Bacteria; p__Acidobacteria; c__Acidobacteria_Gp6; g__Gp6	8	22	0	0	0	0	0	0	0	0	0	0	0	0	0	0	0	1	0	0	0	0	0	0	0	0	0	0	0	0	0	0	0	0	0
OTU2153	d__Bacteria; p__Verrucomicrobia; c__Subdivision3	0	0	4	0	0	0	0	0	0	0	0	0	0	0	0	0	0	0	0	0	0	0	0	0	0	0	0	0	0	0	0	0	0	0	0
OTU2154	d__Bacteria; p__Actinobacteria; c__Actinobacteria; o__Actinomycetales; f__Thermomonosporaceae; g__Actinomadura	0	2	0	0	0	0	0	0	0	0	0	0	0	0	0	0	0	0	0	0	0	0	0	0	0	0	0	0	1	0	0	0	0	0	0
OTU2155	d__Bacteria	0	0	0	3	0	0	0	0	0	0	0	0	0	0	0	0	0	0	0	0	0	0	0	0	0	0	0	0	0	0	0	0	0	0	0
OTU2156	d__Bacteria; p__Planctomycetes; c__Planctomycetia; o__Planctomycetales; f__Planctomycetaceae	2	0	0	0	0	0	0	0	0	0	0	0	0	0	0	0	0	0	0	0	0	0	0	0	0	0	0	0	0	0	0	0	0	0	0
OTU2157	d__Bacteria; p__Firmicutes; c__Clostridia; o__Clostridiales; f__Ruminococcaceae	0	0	0	0	0	0	0	0	0	0	0	0	0	6	0	0	0	0	0	0	0	0	0	0	0	0	0	0	0	0	0	0	0	0	0
OTU2158	d__Bacteria; p__Bacteroidetes; c__Flavobacteriia; o__Flavobacteriales; f__Cryomorphaceae; g__Crocinitomix; s__Crocinitomix_catalasitica	0	4	0	0	0	0	0	0	0	0	0	0	0	0	0	0	0	0	0	0	0	0	0	0	0	0	0	0	0	0	0	0	0	0	0
OTU2159	d__Bacteria; p__Bacteroidetes; c__Cytophagia; o__Cytophagales	3	0	0	0	0	0	0	0	0	0	0	0	0	0	0	0	0	0	0	0	0	0	0	0	0	0	0	0	0	0	0	0	0	0	0
OTU216	d__Bacteria; p__Acidobacteria; c__Acidobacteria_Gp7; g__Gp7	21	167	86	42	9	0	1	3	0	6	0	1	6	1	0	0	0	0	3	0	0	0	0	2	0	0	0	0	1	0	0	0	0	0	0
OTU2160	d__Bacteria; p__Firmicutes; c__Clostridia; o__Clostridiales; f__Clostridiaceae_1; g__Clostridium_sensu_stricto	0	0	0	0	0	0	0	0	0	0	0	0	0	3	0	0	0	0	0	0	0	0	0	0	0	0	0	0	0	0	0	0	0	0	0
OTU2161	d__Bacteria	0	0	0	0	2	0	0	0	0	0	0	0	0	0	0	0	0	0	0	0	0	0	0	0	0	0	0	0	0	0	0	0	0	0	0
OTU2162	d__Bacteria; p__Planctomycetes; c__Planctomycetia; o__Planctomycetales; f__Planctomycetaceae	0	4	1	0	0	0	0	1	0	0	0	0	0	0	0	0	0	0	0	0	0	0	0	0	0	0	0	0	0	0	0	0	0	0	0
OTU2163	d__Bacteria; p__Acidobacteria; c__Acidobacteria_Gp6; g__Gp6	23	32	32	14	4	0	1	2	1	0	1	0	1	0	0	0	0	0	0	0	1	0	0	0	1	0	1	0	0	0	0	0	0	0	0
OTU2164	d__Bacteria; p__Proteobacteria; c__Gammaproteobacteria	4	2	0	0	0	0	0	0	0	0	0	0	0	0	0	0	0	0	0	0	0	0	0	0	0	0	0	0	0	0	0	0	0	0	0
OTU2165	d__Bacteria; p__Firmicutes; c__Clostridia; o__Clostridiales; f__Clostridiales_Incertae_Sedis_XVIII; g__Symbiobacterium	0	0	1	0	1	0	0	0	0	0	0	0	0	0	0	0	0	0	0	0	0	0	0	0	0	0	0	0	0	0	0	0	0	0	0
OTU2166	d__Bacteria	0	0	1	0	1	0	0	0	0	0	0	0	0	0	0	0	0	0	0	0	0	0	0	0	0	0	0	0	0	0	0	0	0	0	0
OTU2167	d__Bacteria; p__Proteobacteria; c__Deltaproteobacteria	2	0	3	0	0	0	0	0	0	0	0	0	0	0	0	0	0	0	0	0	0	0	0	0	0	0	0	0	0	0	0	0	0	0	0
OTU2168	d__Bacteria; p__Actinobacteria; c__Actinobacteria; o__Actinomycetales; f__Streptosporangiaceae; g__Microbispora	0	0	0	0	0	0	0	0	0	0	0	0	0	2	0	0	0	0	0	0	0	0	0	0	0	0	0	0	0	0	0	0	0	0	0
OTU2169	d__Bacteria; p__Actinobacteria; c__Actinobacteria; o__Actinomycetales; f__Pseudonocardiaceae	0	0	0	0	2	0	1	0	0	0	0	0	0	0	0	0	0	0	0	0	0	0	0	0	0	0	0	0	0	0	0	0	0	0	0
OTU217	d__Bacteria; p__Proteobacteria; c__Alphaproteobacteria; o__Rhodospirillales; f__Rhodospirillaceae	0	0	13	5	50	6	6	4	6	45	0	0	0	0	0	0	1	1	1	0	0	0	6	5	0	0	0	0	0	0	0	0	0	0	0
OTU2170	d__Bacteria	0	0	0	0	0	0	0	0	0	0	0	0	0	2	0	0	0	0	0	0	0	0	0	0	0	0	0	0	0	0	0	0	0	0	0
OTU2171	d__Bacteria; p__Cyanobacteria/Chloroplast; c__Cyanobacteria; f__Family_I; g__GpI	0	0	0	0	0	0	0	0	0	0	0	0	0	2	0	0	0	0	0	0	0	0	0	0	0	0	0	0	0	0	0	0	0	0	0
OTU2172	d__Bacteria	0	0	2	0	0	0	0	0	0	0	0	0	0	0	0	0	0	0	0	0	0	0	0	0	0	0	0	0	0	0	0	0	0	0	0
OTU2173	d__Bacteria	0	0	0	0	0	0	0	0	0	0	0	0	0	4	0	0	0	0	0	0	0	0	0	0	0	0	0	0	0	0	0	0	0	0	0
OTU2174	d__Archaea	0	0	0	21	4	0	0	0	0	0	0	0	0	0	0	0	1	0	0	0	0	0	0	0	0	0	0	0	0	0	0	0	0	0	0
OTU2175	d__Bacteria; p__Parcubacteria; g__Parcubacteria_genera_incertae_sedis	0	0	2	0	0	0	0	0	0	0	0	0	0	0	0	0	0	0	0	0	0	0	0	0	0	0	0	0	0	0	0	0	0	0	0
OTU2176	d__Bacteria; p__Latescibacteria	0	2	0	0	0	0	0	0	0	0	0	0	0	0	0	0	0	0	0	0	0	0	0	0	0	0	0	0	0	0	0	0	0	0	0
OTU2177	d__Bacteria; p__Verrucomicrobia	4	1	0	0	0	0	0	0	0	0	0	0	0	0	0	0	0	0	0	0	0	0	0	0	0	0	0	0	0	0	0	0	0	0	0
OTU2178	d__Bacteria	0	0	2	0	0	0	0	0	0	0	0	0	0	0	0	0	0	0	0	0	0	0	0	0	0	0	0	0	0	0	0	0	0	0	0
OTU2179	d__Bacteria; p__Acidobacteria; c__Acidobacteria_Gp4; g__Gp4	0	0	2	0	0	0	0	0	0	0	0	0	0	0	0	0	0	0	0	0	0	0	0	0	0	0	0	0	0	0	0	0	0	0	0
OTU218	d__Bacteria; p__Proteobacteria; c__Gammaproteobacteria; o__Legionellales; f__Coxiellaceae; g__Aquicella	0	1	18	16	17	0	0	0	0	0	1	0	1	0	0	1	0	1	0	0	0	0	0	0	0	0	0	0	0	0	0	0	0	0	0
OTU2180	d__Bacteria; p__Proteobacteria; c__Alphaproteobacteria; o__Rhodospirillales; g__Reyranella; s__Reyranella_graminifolii	2	0	0	0	0	1	0	0	0	0	0	0	0	0	0	0	0	0	1	0	0	0	0	0	0	0	0	0	0	0	0	0	0	0	0
OTU2181	d__Bacteria; p__Acidobacteria; c__Acidobacteria_Gp7; g__Gp7	6	6	0	0	0	0	0	0	0	0	0	0	0	0	0	0	0	0	0	0	0	0	0	1	0	0	0	0	0	0	0	0	0	0	0
OTU2182	d__Bacteria; p__Planctomycetes; c__Planctomycetia; o__Planctomycetales; f__Planctomycetaceae	0	0	2	0	1	0	0	0	0	0	0	0	0	0	0	0	0	0	0	0	0	0	0	0	0	0	0	0	0	0	0	0	0	0	0
OTU2183	d__Bacteria; p__Proteobacteria; c__Gammaproteobacteria; o__Pseudomonadales; f__Pseudomonadaceae; g__Pseudomonas	37	114	15	3	169	164	186	296	31	47	9	0	3	20	0	3	1	1	1	1	8	1	10	2	7	0	15	1	1	2	1	0	1	11	0
OTU2184	d__Bacteria; p__Actinobacteria; c__Actinobacteria	2	0	0	0	0	0	0	0	0	0	0	0	0	0	0	0	0	0	0	0	0	0	0	0	0	0	0	0	0	0	0	0	0	0	0
OTU2185	d__Bacteria	0	2	0	0	0	0	0	0	0	0	0	0	0	0	0	0	0	0	0	0	0	0	0	0	0	0	0	0	0	0	0	0	0	0	0
OTU2186	d__Bacteria; p__Bacteroidetes	0	0	2	0	0	0	0	0	0	0	0	0	0	0	0	0	0	0	0	0	0	0	0	0	0	0	0	0	0	0	0	0	0	0	0
OTU2187	d__Bacteria; p__Proteobacteria; c__Gammaproteobacteria; o__Pseudomonadales; f__Pseudomonadaceae; g__Pseudomonas	0	0	0	0	0	0	0	0	0	0	1	0	0	0	0	0	0	0	0	0	1	0	0	0	0	0	0	0	0	1	0	0	0	0	0
OTU2188	d__Bacteria; p__Proteobacteria; c__Gammaproteobacteria; o__Xanthomonadales; f__Sinobacteraceae; g__Povalibacter; s__Povalibacter_uvarum	2	2	2	0	0	2	0	4	7	0	0	0	0	0	0	0	1	0	0	0	0	0	0	0	0	0	0	0	0	0	0	0	0	0	0
OTU2189	d__Bacteria; p__Cyanobacteria/Chloroplast; c__Cyanobacteria; f__Family_V; g__GpV	0	0	0	0	0	0	0	0	0	0	0	0	0	2	1	0	0	0	0	0	0	0	0	0	0	0	0	0	0	0	0	0	0	0	0
OTU219	d__Bacteria; p__Acidobacteria; c__Acidobacteria_Gp16	0	9	48	101	21	9	1	15	1	0	1	0	10	0	0	0	0	0	0	0	0	0	5	0	2	0	0	1	0	0	0	0	0	0	0
OTU2190	d__Bacteria; p__Planctomycetes; c__Planctomycetia; o__Planctomycetales; f__Planctomycetaceae; g__Gemmata; s__Gemmata_obscuriglobus	0	0	3	0	0	0	0	0	0	0	0	0	0	0	0	0	0	0	0	0	0	0	0	0	0	0	0	0	0	0	0	0	0	0	0
OTU2191	d__Bacteria	1	1	3	0	0	0	0	0	0	0	0	0	0	0	0	0	0	0	0	0	0	0	0	0	0	0	0	0	0	0	0	0	0	0	0
OTU2192	d__Bacteria; p__Chloroflexi; c__Anaerolineae; o__Anaerolineales; f__Anaerolineaceae	0	0	0	0	0	0	0	0	0	0	0	0	0	11	0	0	0	0	0	0	0	0	0	0	0	0	0	0	0	0	0	0	0	0	0
OTU2193	d__Bacteria; p__Acidobacteria; c__Acidobacteria_Gp12	0	0	4	0	0	0	0	0	0	0	0	0	0	0	0	0	0	0	0	0	0	0	0	0	0	0	0	0	0	0	0	0	0	0	0
OTU2194	d__Bacteria; p__Proteobacteria; c__Gammaproteobacteria	0	0	2	0	0	0	0	0	0	0	0	0	0	0	0	0	0	0	0	0	0	0	0	0	0	0	0	0	0	0	0	0	0	0	0
OTU2195	d__Bacteria; p__Actinobacteria; c__Actinobacteria; o__Actinomycetales	3	0	0	0	0	0	0	0	0	0	0	0	0	0	0	0	0	0	0	0	0	0	0	0	0	0	0	0	0	0	0	0	0	0	0
OTU2196	d__Bacteria; p__Planctomycetes; c__Planctomycetia; o__Planctomycetales; f__Planctomycetaceae	0	0	0	0	0	0	0	4	0	0	0	0	0	0	0	0	0	0	0	0	0	0	0	0	0	0	0	0	0	0	0	0	0	0	0
OTU2197	d__Bacteria; p__Actinobacteria; c__Actinobacteria; o__Actinomycetales; f__Glycomycetaceae; g__Stackebrandtia; s__Stackebrandtia_albiflava	0	0	0	0	0	0	0	2	0	1	0	0	0	0	0	0	0	0	0	0	0	0	0	0	0	0	0	0	0	0	0	0	0	0	0
OTU2198	d__Bacteria; p__Actinobacteria; c__Actinobacteria	0	0	3	0	0	0	0	0	0	0	0	0	0	0	0	0	0	0	0	0	0	0	0	0	0	0	0	0	0	0	0	0	0	0	0
OTU2199	d__Bacteria	0	0	3	0	0	0	0	0	0	0	0	0	0	0	0	0	0	0	0	0	0	0	0	0	0	0	0	0	0	0	0	0	0	0	0
OTU22	d__Bacteria; p__Actinobacteria; c__Actinobacteria; o__Actinomycetales	8	1	3	3	5	13	1	8	4	7	4	5	43	1747	126	64	582	28	15	2	11	4	6	4	3	2	1	4	10	2	1	0	0	0	1
OTU220	d__Bacteria; p__Actinobacteria; c__Actinobacteria; o__Actinomycetales	2	17	90	0	28	2	4	9	4	1	0	0	1	1	1	0	0	1	14	0	0	1	0	0	0	0	0	0	0	1	0	0	0	0	0
OTU2200	d__Bacteria; p__Actinobacteria; c__Actinobacteria; o__Actinomycetales; f__Geodermatophilaceae	0	0	1	0	29	0	0	0	0	0	2	0	0	0	0	0	0	0	0	0	0	0	0	18	0	0	0	0	0	0	0	0	0	0	0
OTU2201	d__Bacteria; p__Planctomycetes; c__Planctomycetia; o__Planctomycetales; f__Planctomycetaceae	0	0	0	0	2	0	0	2	0	0	0	0	0	0	0	0	0	0	0	0	0	0	0	0	0	0	0	0	0	0	0	0	0	4	0
OTU2202	d__Bacteria	2	4	10	0	0	0	0	3	0	0	0	0	0	0	0	0	0	0	1	0	0	0	0	0	0	0	0	0	0	0	0	0	0	0	0
OTU2203	d__Bacteria; p__candidate_division_WPS-1	3	0	0	0	0	0	0	0	0	0	0	0	0	0	0	0	0	0	0	0	0	0	0	0	0	0	0	0	0	0	0	0	0	0	0
OTU2204	d__Bacteria; p__Chloroflexi; c__Thermomicrobia	0	0	0	0	0	0	0	0	0	0	0	0	0	0	0	0	0	1	0	0	0	0	1	1	0	0	0	0	0	0	0	0	0	0	0
OTU2205	d__Bacteria; p__Bacteroidetes; c__Cytophagia; o__Cytophagales; f__Flammeovirgaceae; g__Cesiribacter; s__Cesiribacter_roseus	0	0	0	0	1	0	0	0	0	2	1	0	0	0	0	0	0	0	0	0	0	0	0	0	0	0	0	0	0	0	0	0	0	0	0
OTU2206	d__Bacteria; p__Acidobacteria; c__Acidobacteria_Gp16	7	1	4	10	3	5	2	2	0	1	0	0	1	0	0	0	0	0	4	0	0	0	0	0	0	4	0	0	0	1	0	0	0	0	0
OTU2207	d__Bacteria	0	0	1	3	0	0	0	0	0	0	0	0	0	0	0	0	0	0	0	0	0	0	0	0	0	0	0	0	0	0	0	0	0	0	0
OTU2208	d__Bacteria; p__Planctomycetes; c__Planctomycetia; o__Planctomycetales; f__Planctomycetaceae	0	3	1	0	0	0	0	0	0	0	0	0	0	0	0	0	0	0	0	0	0	0	0	0	0	0	0	0	0	0	0	0	0	0	0
OTU2209	d__Bacteria; p__Planctomycetes; c__Planctomycetia; o__Planctomycetales; f__Planctomycetaceae; g__Pirellula; s__Pirellula_staleyi	0	2	0	0	0	0	0	0	0	0	0	0	0	0	0	0	0	0	0	0	0	0	0	0	0	0	0	0	0	0	0	0	0	0	0
OTU221	d__Bacteria; p__Actinobacteria; c__Actinobacteria; o__Actinomycetales	0	0	2	150	11	3	0	1	0	0	0	0	0	2	1	0	0	1	0	0	0	0	0	0	0	0	0	0	0	0	0	0	0	0	0
OTU2210	d__Bacteria; p__Acidobacteria; c__Acidobacteria_Gp6	0	0	0	0	0	0	0	0	0	0	0	0	0	2	0	0	0	0	1	0	0	0	0	0	0	0	0	0	0	0	0	0	0	0	0
OTU2211	d__Bacteria; p__Proteobacteria; c__Gammaproteobacteria	0	0	3	0	0	0	0	0	0	0	0	0	0	0	0	0	0	0	0	0	0	0	0	0	0	0	0	0	0	0	0	0	0	0	0
OTU2212	d__Archaea; p__Euryarchaeota; c__Thermoplasmata	0	0	0	0	0	0	0	0	0	1	1	0	0	0	0	0	0	0	0	0	0	0	0	0	0	0	0	0	0	0	0	0	0	0	0
OTU2213	d__Bacteria	0	0	0	0	0	2	0	0	0	0	0	0	0	0	0	0	0	0	0	0	0	0	0	0	0	0	0	0	0	0	0	0	0	0	0
OTU2214	d__Bacteria; p__Actinobacteria; c__Actinobacteria; o__Solirubrobacterales	7	5	0	0	0	0	0	0	0	0	0	0	0	0	0	0	0	0	0	0	0	0	0	0	0	0	0	0	0	0	0	0	0	0	0
OTU2215	d__Bacteria; p__Proteobacteria; c__Gammaproteobacteria	0	2	0	0	0	0	0	0	0	0	0	0	0	0	0	0	0	0	0	0	0	0	0	0	1	0	0	0	0	0	0	0	0	0	0
OTU2216	d__Bacteria	0	0	0	0	0	0	0	0	0	0	0	0	0	5	0	0	0	0	0	0	0	0	0	0	0	0	0	0	0	0	0	0	0	0	0
OTU2217	d__Bacteria; p__Firmicutes; c__Bacilli; o__Bacillales; f__Paenibacillaceae_2	0	2	0	0	1	0	0	0	0	0	0	0	0	0	0	0	0	0	0	0	0	0	0	0	0	0	0	0	0	0	0	0	0	0	0
OTU2218	d__Bacteria; p__Acidobacteria; c__Acidobacteria_Gp3; g__Gp3	3	0	0	0	0	0	0	0	0	0	0	0	0	0	0	0	0	0	0	0	0	0	0	0	0	0	0	0	0	0	0	0	0	0	0
OTU2219	d__Bacteria; p__Planctomycetes; c__Planctomycetia; o__Planctomycetales; f__Planctomycetaceae	0	0	3	0	0	0	0	0	0	0	0	0	0	0	0	0	0	0	0	0	0	0	0	0	0	0	0	0	0	0	0	0	0	0	0
OTU222	d__Bacteria; p__Proteobacteria; c__Alphaproteobacteria; o__Sphingomonadales; f__Erythrobacteraceae	16	24	17	0	16	1	3	0	0	0	1	0	0	0	0	0	0	0	7	0	0	0	1	0	0	0	65	0	0	0	0	0	0	0	0
OTU2220	d__Bacteria	2	1	0	0	0	0	0	0	0	0	0	0	0	0	0	0	0	0	0	0	0	0	0	0	0	0	0	0	0	0	0	0	0	0	0
OTU2221	d__Bacteria; p__Planctomycetes; c__Planctomycetia; o__Planctomycetales; f__Planctomycetaceae	0	1	2	0	0	0	0	0	0	0	0	0	0	0	0	0	0	0	0	0	0	0	0	0	0	0	0	0	0	0	0	0	0	0	0
OTU2222	d__Bacteria	2	1	1	0	0	0	0	0	0	0	0	0	0	0	0	0	0	0	0	0	0	0	0	1	0	0	0	0	0	0	0	0	0	0	0
OTU2223	d__Bacteria; p__Bacteroidetes; c__Cytophagia; o__Cytophagales; f__Cytophagaceae; g__Spirosoma; s__Spirosoma_linguale	0	0	0	0	0	0	0	1	0	0	0	0	0	0	0	0	0	0	0	0	0	0	0	0	0	0	0	0	3	0	0	0	0	0	0
OTU2224	d__Bacteria; p__Proteobacteria; c__Gammaproteobacteria	0	3	0	0	0	0	0	0	0	0	0	0	0	0	0	0	0	0	0	0	0	0	0	0	0	0	0	0	0	0	0	0	0	0	0
OTU2225	d__Archaea; p__Euryarchaeota	0	1	1	0	0	0	1	0	0	0	0	0	0	0	0	0	0	0	0	0	0	0	0	0	0	0	0	0	0	0	0	0	0	0	0
OTU2226	d__Bacteria; p__candidate_division_WPS-1; g__WPS-1_genera_incertae_sedis	5	3	0	0	0	0	0	0	0	0	0	0	0	0	0	0	0	0	0	0	0	0	0	0	0	0	0	0	0	0	0	0	0	0	0
OTU2227	d__Bacteria	0	0	0	0	0	0	0	0	0	0	0	0	0	2	0	0	0	0	0	0	0	0	0	0	0	0	0	0	0	0	0	0	0	0	0
OTU2228	d__Bacteria; p__Bacteroidetes; c__Sphingobacteriia; o__Sphingobacteriales; f__Sphingobacteriaceae; g__Solitalea	0	2	0	0	0	0	0	0	0	0	0	0	0	0	0	0	0	0	0	0	0	0	0	0	0	0	0	0	0	0	0	0	0	0	0
OTU2229	d__Bacteria; p__Proteobacteria; c__Alphaproteobacteria	2	0	0	0	0	0	0	0	0	0	0	0	0	0	0	0	0	0	0	0	0	0	0	0	0	0	4	0	0	0	0	0	0	0	0
OTU223	d__Bacteria; p__Actinobacteria; c__Actinobacteria	6	6	47	33	27	28	4	26	28	10	0	0	11	4	0	4	6	2	16	3	12	45	0	3	0	0	0	0	0	1	0	0	0	0	0
OTU2230	d__Bacteria; p__Proteobacteria; c__Alphaproteobacteria; o__Rhodospirillales; f__Rhodospirillaceae	0	0	2	0	0	0	0	0	0	0	0	0	0	0	0	0	0	0	0	0	0	0	0	0	0	0	0	0	0	0	0	0	0	0	0
OTU2231	d__Bacteria; p__Acidobacteria; c__Acidobacteria_Gp10; g__Gp10	3	2	0	0	0	0	0	0	0	0	0	0	0	0	0	0	0	0	0	0	0	0	0	0	0	0	0	0	0	0	0	0	0	0	0
OTU2232	d__Bacteria; p__Acidobacteria; c__Acidobacteria_Gp16; g__Gp16	4	0	0	0	0	0	0	0	0	0	0	0	0	1	0	0	0	0	0	0	0	0	0	0	0	0	0	0	0	0	0	0	0	0	0
OTU2233	d__Bacteria; p__Acidobacteria; c__Acidobacteria_Gp5; g__Gp5	6	1	1	0	0	0	0	0	0	0	0	0	0	0	0	0	0	0	0	0	0	0	0	0	0	0	0	0	0	0	0	0	0	0	0
OTU2234	d__Bacteria; p__Proteobacteria; c__Alphaproteobacteria	0	2	0	0	0	0	0	0	0	0	0	0	0	0	0	0	0	0	0	0	0	0	0	0	0	0	0	0	0	0	0	0	0	0	0
OTU2235	d__Bacteria; p__Proteobacteria; c__Alphaproteobacteria	1	0	0	0	0	0	0	0	0	0	0	0	0	0	0	0	0	0	0	0	3	0	0	0	0	0	0	0	0	0	0	0	0	0	0
OTU2236	d__Bacteria; p__Proteobacteria; c__Deltaproteobacteria	4	0	0	0	0	0	0	0	0	0	0	0	0	0	0	0	0	0	0	0	0	0	0	0	1	0	0	0	0	0	0	0	0	0	0
OTU2237	d__Bacteria; p__Proteobacteria	0	2	0	0	0	0	0	0	0	0	0	0	0	0	0	0	0	0	0	0	0	0	0	0	0	0	0	0	0	0	0	0	0	0	0
OTU2238	d__Bacteria; p__Actinobacteria; c__Actinobacteria; o__Actinomycetales; f__Nocardioidaceae; g__Kribbella	0	0	0	0	0	0	1	0	3	3	0	0	1	1	1	0	0	0	1	0	1	0	0	3	0	0	0	0	0	0	0	0	0	0	0
OTU2239	d__Bacteria; p__Proteobacteria; c__Gammaproteobacteria	5	1	0	0	0	0	0	0	0	0	0	0	0	0	0	0	0	0	0	0	0	0	0	0	0	0	0	0	0	0	0	0	0	0	0
OTU224	d__Bacteria; p__Proteobacteria; c__Alphaproteobacteria; o__Rhizobiales; f__Hyphomicrobiaceae	3	4	110	1	30	9	3	19	4	2	2	0	0	3	0	1	0	1	2	0	0	1	0	0	0	0	0	0	0	0	0	0	0	0	0
OTU2240	d__Bacteria	1	0	0	0	1	0	0	0	0	0	0	0	0	0	0	0	0	0	0	0	0	0	0	0	0	0	0	0	0	0	0	0	0	0	0
OTU2241	d__Bacteria; p__Proteobacteria; c__Alphaproteobacteria	13	2	0	0	0	0	0	1	0	0	0	0	0	0	0	0	1	0	2	0	0	0	0	3	0	0	2	11	0	0	0	0	0	0	0
OTU2242	d__Bacteria; p__Actinobacteria; c__Actinobacteria; o__Actinomycetales	0	0	0	0	0	0	0	0	0	0	0	0	3	0	0	0	0	0	0	0	0	0	0	0	0	0	0	0	0	0	0	0	0	0	0
OTU2243	d__Bacteria	0	1	2	0	0	0	0	0	0	0	0	0	0	0	0	0	0	0	0	0	0	0	0	0	0	0	0	0	0	0	0	0	0	0	0
OTU2244	d__Bacteria	2	1	1	0	0	0	0	0	0	0	0	0	0	0	0	0	0	0	0	0	0	0	0	0	0	0	0	0	0	0	0	0	0	0	0
OTU2245	d__Bacteria; p__Planctomycetes; c__Planctomycetia; o__Planctomycetales; f__Planctomycetaceae; g__Zavarzinella; s__Zavarzinella_formosa	2	0	1	0	0	0	0	0	0	0	0	0	0	0	0	0	0	0	0	0	0	0	0	0	0	0	0	0	0	0	0	0	0	0	0
OTU2246	d__Bacteria; p__Bacteroidetes; c__Cytophagia; o__Cytophagales; f__Cytophagaceae; g__Adhaeribacter	0	2	0	0	0	0	0	0	0	0	0	0	0	0	0	0	0	0	0	0	0	0	0	0	0	0	0	0	0	0	0	0	0	0	0
OTU2247	d__Bacteria; p__Firmicutes; c__Bacilli; o__Bacillales	0	0	0	0	0	0	0	0	3	0	0	0	0	0	0	0	0	0	0	0	0	0	0	0	0	0	0	0	0	0	0	0	0	0	0
OTU2248	d__Bacteria; p__Acidobacteria; c__Acidobacteria_Gp3; g__Gp3	4	2	0	0	0	0	0	0	0	0	0	0	0	0	0	0	0	0	0	0	0	0	0	0	0	0	0	0	0	0	0	0	0	0	0
OTU2249	d__Bacteria; p__Actinobacteria; c__Actinobacteria; o__Actinomycetales; f__Corynebacteriaceae; g__Corynebacterium; s__Corynebacterium_kroppenstedtii	0	0	0	0	0	0	0	0	0	0	0	0	0	0	0	0	0	0	0	0	0	0	0	0	0	0	0	0	1	0	1	0	0	0	0
OTU225	d__Bacteria	1	2	7	47	52	63	11	70	42	7	0	0	0	0	1	1	0	6	8	0	3	2	1	0	0	0	1	1	0	0	0	0	0	0	0
OTU2250	d__Bacteria	0	0	0	1	10	1	0	3	2	0	0	0	0	1	0	0	0	0	0	0	0	1	0	0	0	0	0	0	0	0	0	0	0	0	0
OTU2251	d__Bacteria; p__Planctomycetes; c__Planctomycetia; o__Planctomycetales; f__Planctomycetaceae; g__Pirellula; s__Pirellula_staleyi	1	4	2	0	0	0	0	0	0	0	0	0	0	0	0	0	0	0	0	0	0	0	0	0	0	0	0	0	0	0	0	0	0	0	0
OTU2252	d__Bacteria; p__Planctomycetes; c__Planctomycetia; o__Planctomycetales; f__Planctomycetaceae	4	0	0	0	0	0	0	0	0	0	0	0	0	0	0	0	0	0	0	0	0	0	0	0	0	0	0	0	0	0	0	0	0	0	0
OTU2253	d__Bacteria; p__Bacteroidetes; c__Cytophagia; o__Cytophagales; f__Cytophagaceae; g__Emticicia	2	0	0	0	0	0	0	0	0	0	0	0	0	0	0	0	0	0	0	0	0	0	0	0	0	0	0	0	0	0	0	0	0	0	0
OTU2254	d__Bacteria	0	1	1	0	0	0	0	0	0	0	0	0	0	0	0	0	0	0	0	0	0	0	0	0	0	0	0	0	0	0	0	0	0	0	0
OTU2255	d__Bacteria; p__Actinobacteria; c__Actinobacteria; o__Actinomycetales; f__Nocardioidaceae; g__Actinopolymorpha	0	0	0	0	0	0	0	0	0	2	0	0	0	0	0	0	0	0	0	0	0	0	0	0	0	0	0	0	0	0	0	0	0	0	0
OTU2256	d__Bacteria; p__Proteobacteria; c__Alphaproteobacteria; o__Rhodospirillales; f__Rhodospirillaceae; g__Skermanella; s__Skermanella_aerolata	0	1	0	0	0	0	0	0	0	0	0	0	0	0	0	0	0	0	0	0	1	0	0	0	0	0	0	0	0	0	0	0	0	0	0
OTU2257	d__Bacteria; p__Proteobacteria; c__Alphaproteobacteria	2	0	1	0	0	0	0	0	0	0	0	0	0	0	0	0	0	0	0	0	0	0	0	0	0	0	0	0	0	0	0	0	0	0	0
OTU2258	d__Bacteria; p__Actinobacteria; c__Actinobacteria	0	3	0	0	0	0	0	0	0	0	0	0	0	0	0	0	0	0	0	0	0	0	0	0	0	0	0	0	0	0	0	0	0	0	0
OTU2259	d__Bacteria; p__Proteobacteria; c__Alphaproteobacteria; o__Rhodospirillales; f__Acetobacteraceae	0	0	0	0	2	0	0	0	0	0	0	0	0	0	0	0	0	0	0	0	0	0	2	0	0	0	0	0	0	0	0	0	0	0	0
OTU226	d__Bacteria; p__Acidobacteria; c__Acidobacteria_Gp6; g__Gp6	6	9	117	0	3	0	0	1	0	1	0	0	0	1	0	0	0	1	0	0	0	0	0	0	0	0	0	1	1	0	0	0	0	0	0
OTU2260	d__Bacteria; p__Proteobacteria; c__Gammaproteobacteria; o__Pseudomonadales; f__Pseudomonadaceae; g__Pseudomonas; s__Pseudomonas_corrugata	0	4	0	0	0	1	3	2	0	0	0	0	0	0	0	0	0	0	0	0	0	0	0	0	0	0	0	0	0	0	0	0	0	3	0
OTU2261	d__Bacteria; p__Planctomycetes; c__Planctomycetia; o__Planctomycetales; f__Planctomycetaceae	3	0	0	0	0	0	0	0	0	0	0	0	0	0	0	0	0	0	0	0	0	0	0	0	0	0	0	0	0	0	0	0	0	0	0
OTU2262	d__Bacteria; p__Acidobacteria; c__Acidobacteria_Gp4; g__Gp4	0	32	40	0	6	45	2	21	16	1	0	1	1	1	0	0	0	1	6	0	10	0	5	0	0	0	0	0	0	0	0	0	0	0	0
OTU2263	d__Bacteria	0	0	0	0	0	1	1	0	0	0	0	0	0	0	0	0	0	0	0	0	0	0	0	0	0	0	0	0	0	0	0	0	0	0	0
OTU2264	d__Bacteria	0	0	0	0	0	0	0	0	0	0	0	0	0	2	0	0	0	0	0	0	0	0	0	0	0	0	0	0	0	0	0	0	0	0	0
OTU2265	d__Bacteria; p__Proteobacteria; c__Deltaproteobacteria; o__Myxococcales	2	0	0	0	0	0	0	0	0	0	0	0	0	0	0	0	0	0	0	0	0	0	0	0	0	0	0	0	0	0	0	0	0	0	0
OTU2266	d__Bacteria; p__Acidobacteria; c__Acidobacteria_Gp1	0	0	0	0	0	0	0	0	0	0	0	0	0	3	0	0	0	0	0	0	0	0	0	0	0	0	0	0	0	0	0	0	0	0	0
OTU2267	d__Bacteria; p__candidate_division_WPS-1	2	3	0	0	0	0	0	0	0	0	0	0	0	0	0	0	0	0	0	0	0	0	0	0	0	0	0	0	0	0	0	0	0	0	0
OTU2268	d__Bacteria; p__Armatimonadetes	5	0	0	0	0	0	0	0	0	0	0	0	0	0	0	0	0	0	0	0	0	0	0	0	0	0	0	0	0	0	0	0	0	0	0
OTU2269	d__Bacteria; p__Proteobacteria; c__Betaproteobacteria	0	0	1	0	1	0	0	0	0	0	0	0	0	0	0	0	0	0	0	0	0	0	0	0	0	0	0	0	0	0	0	0	0	0	0
OTU227	d__Bacteria; p__Actinobacteria; c__Actinobacteria; o__Gaiellales; f__Gaiellaceae; g__Gaiella; s__Gaiella_occulta	1	12	98	42	2	0	1	0	3	0	0	1	0	0	0	0	1	0	0	0	0	0	0	1	0	0	0	0	2	0	0	0	0	0	0
OTU2270	d__Bacteria	0	0	0	0	0	1	0	0	1	0	0	0	0	0	0	0	0	0	0	0	0	0	0	0	0	0	0	1	0	0	0	0	0	0	0
OTU2271	d__Bacteria	0	0	0	0	0	4	0	0	1	0	0	0	0	0	0	0	0	0	0	0	0	0	0	0	0	0	0	0	0	0	0	0	0	0	0
OTU2272	d__Bacteria	0	0	3	0	0	0	0	0	0	0	0	0	1	0	0	0	0	0	0	0	0	0	0	0	0	0	0	0	0	0	0	0	0	0	0
OTU2273	d__Bacteria	0	1	0	0	0	1	0	0	0	0	0	0	0	0	0	0	0	0	0	0	0	0	0	0	0	0	0	0	0	0	0	0	0	0	0
OTU2274	d__Bacteria; p__Bacteroidetes; c__Cytophagia; o__Cytophagales	1	1	0	0	0	0	0	0	0	0	0	0	0	0	0	0	0	0	0	0	0	0	0	0	0	0	0	0	0	0	0	0	0	0	0
OTU2275	d__Bacteria; p__Proteobacteria; c__Alphaproteobacteria; o__Sphingomonadales; f__Sphingomonadaceae; g__Sphingobium	2	0	0	0	2	0	0	0	0	0	0	0	0	0	0	0	0	0	0	0	0	0	0	0	0	0	0	0	0	0	0	0	0	0	0
OTU2276	d__Bacteria; p__Chlamydiae; c__Chlamydiia; o__Chlamydiales; f__Parachlamydiaceae	2	0	0	0	0	0	0	0	0	0	0	0	0	0	0	0	0	0	0	0	0	0	0	0	0	0	0	0	0	0	0	0	0	0	0
OTU2277	d__Bacteria	0	4	0	0	0	0	0	0	0	0	0	0	0	0	0	0	0	0	0	0	0	0	0	0	0	0	0	0	0	0	0	0	0	0	0
OTU2278	d__Bacteria; p__Acidobacteria; c__Acidobacteria_Gp22; g__Gp22	0	0	2	0	0	0	0	0	0	0	0	0	0	0	0	0	0	0	0	0	0	0	0	0	0	0	0	0	0	0	0	0	0	0	0
OTU2279	d__Bacteria; p__BRC1; g__BRC1_genera_incertae_sedis	1	2	0	0	0	0	0	0	0	0	0	0	0	0	0	0	0	0	0	0	0	0	0	1	0	0	0	0	0	0	0	0	0	0	0
OTU228	d__Bacteria; p__Proteobacteria; c__Betaproteobacteria	3	31	65	8	19	6	7	1	0	0	0	0	0	0	0	0	0	0	0	0	1	0	0	0	0	0	0	1	0	1	0	0	0	0	0
OTU2280	d__Bacteria; p__Proteobacteria; c__Alphaproteobacteria; o__Rhodospirillales	3	1	0	0	0	0	0	0	0	0	0	0	0	0	0	0	0	0	0	0	0	0	0	0	0	0	0	0	0	0	0	0	0	0	0
OTU2281	d__Bacteria; p__Proteobacteria; c__Deltaproteobacteria	1	0	0	0	2	0	0	0	0	0	0	0	0	0	0	0	0	0	0	0	0	0	0	0	0	0	0	0	0	0	0	0	0	0	0
OTU2282	d__Bacteria	1	1	1	0	0	0	0	0	0	0	0	0	0	0	0	0	0	0	0	0	0	0	0	0	0	0	0	0	0	0	0	0	0	0	0
OTU2283	d__Bacteria; p__Cyanobacteria/Chloroplast; c__Cyanobacteria; f__Family_I; g__GpI	0	0	0	0	0	0	0	0	0	0	0	0	0	4	0	0	0	0	0	0	0	0	0	0	0	0	0	0	0	0	0	0	0	0	0
OTU2284	d__Bacteria	0	0	0	0	0	0	0	0	0	0	0	0	0	3	0	0	0	0	0	0	0	0	0	0	0	0	0	0	0	0	0	0	0	0	0
OTU2285	d__Bacteria; p__Planctomycetes; c__Planctomycetia; o__Planctomycetales; f__Planctomycetaceae	2	1	1	0	0	0	1	0	0	0	0	0	0	0	0	0	0	0	0	0	0	0	0	0	0	0	0	0	0	0	0	0	0	0	0
OTU2286	d__Bacteria	1	1	0	0	0	0	0	0	0	0	0	0	0	0	0	0	0	0	0	0	0	0	0	0	0	0	0	0	0	0	0	0	0	0	0
OTU2287	d__Bacteria; p__Verrucomicrobia; c__Spartobacteria; g__Spartobacteria_genera_incertae_sedis	0	0	0	0	4	0	0	0	0	0	0	0	0	0	0	0	0	0	0	0	0	0	0	0	0	0	0	0	0	0	0	0	0	0	0
OTU2288	d__Bacteria	1	1	0	0	0	0	0	0	0	0	0	0	0	0	0	0	0	0	0	0	0	0	0	0	0	0	0	0	0	0	0	0	0	0	0
OTU2289	d__Bacteria	0	0	7	0	0	0	0	0	0	0	0	0	0	0	0	0	0	0	0	0	0	0	0	0	0	0	0	0	0	0	0	0	0	0	0
OTU229	d__Bacteria; p__Acidobacteria; c__Acidobacteria_Gp6	0	0	0	0	0	1	0	0	0	0	0	0	2	1	0	0	1	1	0	0	60	0	10	44	10	0	0	0	0	0	0	0	0	0	0
OTU2290	d__Bacteria; p__Proteobacteria; c__Alphaproteobacteria; o__Rhizobiales	1	0	4	0	0	0	0	0	0	0	0	0	0	2	0	0	0	0	0	0	0	0	0	0	0	0	0	0	0	0	0	0	0	0	0
OTU2291	d__Bacteria; p__Proteobacteria; c__Gammaproteobacteria	0	0	3	0	0	0	0	0	0	0	0	0	0	0	0	0	0	0	0	0	0	0	0	0	0	0	0	0	0	0	0	0	0	0	0
OTU2292	d__Bacteria	1	0	0	1	0	0	0	0	0	0	0	0	0	0	0	0	0	0	0	0	0	0	0	0	0	0	0	0	0	0	0	0	0	0	0
OTU2293	d__Bacteria; p__candidate_division_WPS-1	5	0	0	0	0	0	0	0	0	0	0	0	0	0	0	0	0	0	0	0	0	0	0	0	0	0	0	0	0	0	0	0	0	0	0
OTU2294	d__Bacteria; p__Planctomycetes; c__Planctomycetia; o__Planctomycetales; f__Planctomycetaceae	1	0	0	0	0	0	0	0	0	0	0	0	0	0	0	0	0	0	0	0	0	0	0	0	0	0	0	0	0	0	0	0	0	2	0
OTU2295	d__Bacteria; p__Bacteroidetes; c__Cytophagia; o__Cytophagales; f__Cyclobacteriaceae; g__Algoriphagus; s__Algoriphagus_terrigena	3	0	0	0	0	0	0	0	0	0	0	0	0	0	0	0	0	0	0	0	0	0	0	0	0	0	0	0	0	0	0	0	0	0	0
OTU2296	d__Bacteria; p__Firmicutes; c__Clostridia; o__Clostridiales; f__Clostridiaceae_1; g__Clostridium_sensu_stricto; s__Clostridium_cavendishii	0	0	0	0	0	0	0	0	0	0	0	0	0	4	0	0	0	0	0	0	0	0	0	0	0	0	0	0	0	0	0	0	0	0	0
OTU2297	d__Bacteria; p__Parcubacteria	0	0	0	3	0	0	0	0	0	0	0	0	0	0	0	0	0	0	0	0	0	0	0	0	0	0	0	0	0	0	0	0	0	0	0
OTU2298	d__Bacteria	0	0	2	0	0	0	0	0	0	0	0	0	0	0	0	0	0	0	0	0	0	0	0	0	0	0	0	0	0	0	0	0	0	0	0
OTU2299	d__Bacteria	0	0	0	0	0	0	0	0	0	0	0	0	0	1	0	0	0	0	1	0	0	0	0	0	0	0	0	0	0	0	0	0	0	0	0
OTU23	d__Bacteria	6	7	9	94	741	463	171	804	207	451	72	42	152	23	13	14	10	217	1628	10	126	25	12	17	8	1	4	9	13	7	1	4	0	1	1
OTU230	d__Bacteria; p__Verrucomicrobia; c__Subdivision3; g__Subdivision3_genera_incertae_sedis	2	6	15	176	2	1	0	0	0	2	0	0	0	1	0	0	0	0	0	0	1	0	0	1	0	0	0	0	0	0	0	0	0	0	0
OTU2300	d__Bacteria	1	1	0	0	0	0	0	0	0	0	0	0	0	0	0	0	0	0	0	0	0	0	0	0	0	0	0	0	0	0	0	0	0	0	0
OTU2301	d__Bacteria; p__Proteobacteria; c__Deltaproteobacteria; o__Myxococcales; f__Haliangiaceae; g__Haliangium	8	2	0	0	2	0	0	0	1	0	0	0	0	0	0	0	0	0	0	0	0	0	0	0	0	0	0	0	0	0	0	0	0	0	0
OTU2302	d__Bacteria; p__Proteobacteria; c__Alphaproteobacteria	0	0	0	0	0	0	0	0	3	0	0	0	0	0	0	0	0	0	0	0	0	0	0	0	0	0	0	0	0	0	0	0	0	0	0
OTU2303	d__Bacteria; p__Actinobacteria; c__Actinobacteria; o__Actinomycetales; f__Micromonosporaceae	1	1	0	0	0	0	0	0	0	0	0	0	0	0	0	0	0	0	0	0	0	0	0	0	0	0	0	0	0	0	0	0	0	0	0
OTU2304	d__Bacteria	3	0	1	0	0	0	0	0	0	0	0	0	0	0	0	0	0	0	0	0	0	0	0	0	0	0	0	0	0	0	0	0	0	0	0
OTU2305	d__Bacteria; p__Planctomycetes; c__Planctomycetia; o__Planctomycetales; f__Planctomycetaceae	0	0	3	0	0	0	0	0	0	0	0	0	0	0	0	0	0	0	0	0	0	0	0	0	0	0	0	0	0	0	0	0	0	0	0
OTU2306	d__Bacteria; p__Verrucomicrobia	2	2	0	0	0	0	0	0	0	0	0	0	0	0	0	0	0	0	0	0	1	0	0	0	0	0	0	0	0	0	0	0	0	0	0
OTU2307	d__Bacteria	4	0	0	0	0	0	0	0	0	0	0	0	0	0	0	0	0	0	0	0	0	0	0	0	0	0	0	0	0	0	0	0	0	0	0
OTU2308	d__Bacteria	0	0	2	0	1	0	0	0	1	0	0	0	0	0	0	0	0	0	0	0	0	0	0	0	0	0	0	0	0	0	0	0	0	0	0
OTU2309	d__Bacteria	0	0	0	0	0	0	0	4	0	0	0	0	0	0	0	0	0	0	0	0	0	0	0	0	0	0	0	0	0	0	0	0	0	0	0
OTU231	d__Bacteria; p__Proteobacteria; c__Alphaproteobacteria	8	5	1	0	2	0	0	1	1	0	0	0	0	0	0	0	0	0	0	0	0	0	0	0	0	47	0	0	0	74	0	0	0	0	0
OTU2310	d__Bacteria; p__Bacteroidetes; c__Cytophagia; o__Cytophagales	4	1	2	0	0	0	0	0	0	0	0	0	0	0	0	0	0	0	0	0	0	0	1	0	0	0	0	0	0	0	0	0	0	0	0
OTU2311	d__Bacteria	0	0	1	0	0	0	0	0	0	0	0	1	0	0	0	0	0	0	0	0	0	0	0	0	0	0	0	0	0	0	0	0	0	0	0
OTU2312	d__Bacteria	0	2	0	0	0	0	0	0	0	0	0	0	0	0	0	0	0	0	0	0	0	0	0	0	0	0	0	0	0	0	0	0	0	0	0
OTU2313	d__Bacteria; p__Proteobacteria; c__Gammaproteobacteria	0	0	0	0	0	0	0	4	0	0	0	0	0	0	0	0	0	0	0	0	0	0	0	0	0	0	0	0	0	0	0	0	0	0	0
OTU2314	d__Bacteria; p__Proteobacteria; c__Alphaproteobacteria; o__Rhizobiales	2	0	0	0	0	0	0	0	0	0	0	0	0	0	0	0	0	0	0	0	0	0	0	0	0	0	0	0	0	0	0	0	0	0	0
OTU2315	d__Bacteria	2	1	0	0	0	0	0	0	0	0	0	0	0	0	0	0	0	0	0	0	0	0	0	0	0	0	0	0	0	0	0	0	0	0	0
OTU2316	d__Bacteria; p__Proteobacteria	0	0	0	0	0	0	0	0	0	0	0	2	0	0	0	0	0	0	0	0	0	0	0	0	0	0	0	0	0	0	0	0	0	0	0
OTU2317	d__Bacteria	1	0	0	0	1	0	0	0	0	0	0	0	0	0	0	0	0	0	0	0	0	0	0	0	0	0	0	0	0	0	0	0	0	0	0
OTU2318	d__Bacteria	0	0	0	0	1	0	1	1	0	1	0	0	0	2	1	0	0	0	2	0	1	0	2	3	0	0	0	1	1	0	0	0	0	0	0
OTU2319	d__Bacteria; p__Proteobacteria; c__Gammaproteobacteria	3	1	2	0	0	0	0	0	0	0	0	0	0	0	0	0	0	0	0	0	0	0	0	0	0	0	0	0	0	0	0	0	0	0	0
OTU232	d__Bacteria; p__Actinobacteria; c__Actinobacteria; o__Gaiellales; f__Gaiellaceae; g__Gaiella; s__Gaiella_occulta	1	0	2	81	11	10	1	6	0	0	0	0	0	2	0	1	0	0	0	1	12	0	1	6	0	0	0	0	1	0	0	0	0	0	0
OTU2320	d__Bacteria	0	0	2	0	0	0	0	0	0	0	0	0	0	0	0	0	0	0	0	0	0	0	0	0	0	0	0	0	0	0	0	0	0	0	0
OTU2321	d__Bacteria; p__Proteobacteria; c__Betaproteobacteria	1	0	0	0	0	0	0	0	0	0	0	1	0	0	0	0	0	0	0	0	0	0	0	0	0	0	0	0	0	0	0	0	0	0	0
OTU2322	d__Bacteria; p__Proteobacteria; c__Gammaproteobacteria; o__Legionellales; f__Coxiellaceae; g__Coxiella; s__Coxiella_burnetii	0	0	2	0	0	0	0	0	0	0	0	0	0	0	0	0	0	0	0	0	0	0	0	0	0	0	0	0	0	0	0	0	0	0	0
OTU2323	d__Bacteria	0	0	0	0	0	0	0	0	0	0	0	0	1	0	0	0	0	0	2	0	0	0	0	0	0	0	0	0	0	0	0	0	0	0	0
OTU2324	d__Bacteria	0	0	0	0	0	0	0	0	0	0	0	0	0	3	0	0	0	0	0	0	0	0	0	0	0	0	0	0	0	0	0	0	0	0	0
OTU2325	d__Bacteria; p__Deinococcus-Thermus; c__Deinococci; o__Deinococcales; f__Trueperaceae; g__Truepera; s__Truepera_radiovictrix	0	0	0	0	0	0	2	0	0	0	2	0	0	0	0	0	0	0	0	0	0	0	0	0	0	1	0	0	0	0	0	0	0	0	0
OTU2326	d__Bacteria; p__Actinobacteria; c__Actinobacteria	0	0	0	0	0	0	0	0	0	0	0	0	0	2	0	0	0	0	0	0	0	0	0	0	0	0	0	0	0	0	0	0	0	0	0
OTU2327	d__Bacteria	2	0	0	0	0	0	0	0	0	0	0	0	0	0	0	0	0	0	0	0	0	0	0	0	0	0	0	0	0	0	0	0	0	0	0
OTU2328	d__Bacteria	2	0	0	0	0	0	0	0	0	0	0	0	0	0	0	0	0	0	0	0	0	0	0	0	0	0	0	0	0	0	0	0	0	0	0
OTU2329	d__Bacteria	0	0	0	0	0	3	1	0	0	0	0	0	0	0	0	0	0	0	0	0	0	0	0	0	0	0	0	0	0	0	0	0	0	0	0
OTU233	d__Bacteria	0	0	0	1	0	1	0	0	13	0	0	0	0	0	0	0	0	2	0	0	0	0	0	0	0	142	0	0	0	0	0	0	0	0	0
OTU2330	d__Bacteria; p__Proteobacteria; c__Deltaproteobacteria; o__Myxococcales; f__Polyangiaceae; g__Chondromyces; s__Chondromyces_robustus	2	0	0	0	0	0	0	0	0	0	0	0	0	0	0	0	0	0	0	0	0	0	0	0	0	0	0	0	0	0	0	0	0	0	0
OTU2331	d__Bacteria; p__Actinobacteria; c__Actinobacteria	3	0	0	0	0	0	0	0	0	0	0	0	0	0	0	0	0	0	0	0	0	0	0	0	0	0	0	0	0	0	0	0	0	0	0
OTU2332	d__Bacteria; p__Actinobacteria; c__Actinobacteria	1	0	1	0	0	0	0	0	0	0	0	0	0	0	0	0	0	0	0	0	0	0	0	0	0	0	0	0	0	0	0	0	0	0	0
OTU2333	d__Bacteria; p__Actinobacteria; c__Actinobacteria; o__Solirubrobacterales	53	7	71	0	4	0	0	1	5	0	5	0	0	0	0	0	0	0	0	0	0	0	0	0	0	0	0	0	0	0	0	0	0	0	0
OTU2334	d__Bacteria; p__Planctomycetes; c__Planctomycetia; o__Planctomycetales; f__Planctomycetaceae; g__Gemmata; s__Gemmata_obscuriglobus	3	0	0	0	0	0	0	0	0	0	0	0	0	0	0	0	0	0	0	0	0	0	0	0	0	0	0	0	0	0	0	0	0	0	0
OTU2335	d__Bacteria	0	0	2	0	0	0	0	0	0	0	0	0	0	0	0	0	0	0	0	0	0	0	0	0	0	0	0	0	0	0	0	0	0	0	0
OTU2336	d__Bacteria; p__Planctomycetes; c__Planctomycetia; o__Planctomycetales; f__Planctomycetaceae; g__Gemmata; s__Gemmata_obscuriglobus	1	0	2	0	0	0	0	0	0	0	0	0	0	0	0	0	0	0	0	0	0	0	0	0	0	0	0	0	0	0	0	0	0	0	0
OTU2337	d__Bacteria	4	0	0	0	0	0	0	0	0	0	0	0	0	0	0	0	0	0	0	0	0	0	0	0	0	0	0	0	0	0	0	0	0	0	0
OTU234	d__Bacteria; p__Acidobacteria; c__Acidobacteria_Gp7; g__Gp7	93	60	111	113	9	1	1	0	1	1	0	0	1	4	0	3	0	0	0	0	0	0	0	5	0	49	1	2	0	0	0	0	0	0	0
OTU235	d__Bacteria; p__Acidobacteria; c__Acidobacteria_Gp6; g__Gp6	6	11	121	0	7	4	0	0	1	0	1	0	1	0	0	0	0	1	0	0	0	0	1	0	0	0	0	0	0	0	0	0	0	0	0
OTU236	d__Bacteria; p__Proteobacteria; c__Alphaproteobacteria; o__Rhizobiales; f__Hyphomicrobiaceae; g__Hyphomicrobium	2	3	87	0	5	3	5	0	3	0	0	0	0	3	1	0	0	0	3	0	0	0	0	0	0	0	0	0	0	0	0	0	0	0	21
OTU237	d__Bacteria	9	59	32	59	29	48	3	10	1	0	1	0	1	2	0	0	0	0	1	0	0	1	0	0	0	0	0	0	2	0	0	0	0	0	0
OTU238	d__Bacteria; p__Firmicutes; c__Bacilli; o__Bacillales; f__Bacillaceae_1; g__Bacillus	14	7	2	0	5	0	3	5	22	0	1	49	0	155	0	0	0	0	2	0	11	0	0	0	0	0	14	0	17	0	2	0	0	0	0
OTU239	d__Bacteria; p__Actinobacteria; c__Actinobacteria; o__Actinomycetales	7	24	56	29	109	35	0	0	0	0	1	2	0	1	0	0	2	1	2	0	0	1	0	1	0	0	0	0	1	0	0	0	0	0	0
OTU24	d__Bacteria	6	7	29	184	121	134	47	175	102	201	62	407	316	331	27	107	89	111	305	56	288	51	346	201	4	24	24	34	22	7	1	0	0	0	0
OTU240	d__Bacteria	11	66	162	3	3	2	3	2	1	1	1	1	1	0	0	1	0	0	1	0	0	1	1	0	0	0	0	0	0	0	0	1	0	0	0
OTU241	d__Bacteria; p__Actinobacteria	1	0	0	0	3	38	1	48	2	30	11	1	2	0	0	0	1	1	0	0	0	0	0	0	0	0	0	0	1	0	1	0	0	0	0
OTU242	d__Bacteria	2	0	0	0	10	5	0	0	21	0	5	8	19	26	0	13	0	0	0	0	0	0	9	12	0	1	0	0	0	2	0	0	0	0	0
OTU243	d__Bacteria; p__Actinobacteria; c__Actinobacteria	0	0	1	0	0	12	11	37	6	5	0	0	6	16	0	1	0	0	27	0	0	1	0	13	0	0	0	0	0	0	0	0	0	0	0
OTU244	d__Bacteria	12	10	44	39	48	56	3	1	2	2	0	0	3	2	0	0	0	0	0	0	0	0	1	0	0	0	0	0	0	0	0	0	0	0	0
OTU245	d__Archaea; p__Pacearchaeota	0	0	1	0	0	0	9	49	31	29	5	0	0	0	0	0	0	0	0	0	0	0	0	0	1	0	0	0	0	0	0	0	0	0	0
OTU246	d__Bacteria; p__Proteobacteria; c__Alphaproteobacteria; o__Rhizobiales; f__Phyllobacteriaceae; g__Phyllobacterium	8	3	0	0	2	7	10	3	0	0	0	73	8	3	0	45	0	0	0	8	0	0	0	0	9	0	0	0	0	0	0	0	0	0	0
OTU247	d__Bacteria	20	14	66	0	50	4	1	0	0	1	0	0	1	1	0	0	0	1	0	0	0	0	0	0	0	0	0	0	0	0	1	0	0	0	0
OTU248	d__Bacteria; p__Firmicutes; c__Bacilli; o__Bacillales; f__Paenibacillaceae_1; g__Paenibacillus	0	0	0	0	2	28	4	13	11	41	7	91	18	20	1	12	48	0	5	12	13	0	7	5	5	0	1	0	2	1	1	0	0	0	0
OTU249	d__Bacteria; p__Verrucomicrobia; c__Opitutae; o__Opitutales; f__Opitutaceae; g__Opitutus; s__Opitutus_terrae	50	36	16	2	9	1	0	0	0	2	1	0	0	0	0	0	0	1	3	0	41	0	11	20	0	0	80	0	0	47	0	0	0	0	0
OTU25	d__Bacteria	59	280	591	913	194	1071	258	473	175	207	191	410	177	270	32	72	138	489	273	118	216	29	183	88	25	33	67	30	45	10	2	0	1	0	0
OTU250	d__Bacteria; p__Acidobacteria; c__Acidobacteria_Gp25	11	89	75	0	1	1	0	2	2	0	0	0	0	0	0	0	1	1	0	0	3	0	1	0	0	0	0	0	0	0	0	0	0	0	0
OTU251	d__Bacteria	0	0	0	0	3	8	3	0	2	0	1	6	0	7	0	0	32	1	3	20	15	0	53	0	1	0	0	0	0	0	0	0	0	0	0
OTU252	d__Bacteria; p__Actinobacteria; c__Actinobacteria	123	57	12	0	0	0	1	3	0	0	0	0	0	0	1	0	0	2	0	0	0	0	0	0	0	0	0	0	0	0	0	0	0	0	0
OTU253	d__Bacteria; p__Actinobacteria; c__Actinobacteria; o__Actinomycetales; f__Micrococcaceae; g__Arthrobacter	5	61	2	0	25	51	5	9	3	6	6	0	0	1	0	1	0	0	6	0	1	3	0	0	0	0	4	0	1	0	0	0	0	0	0
OTU254	d__Bacteria; p__Proteobacteria; c__Deltaproteobacteria	0	0	0	0	3	0	0	7	0	0	2	0	24	40	4	5	14	0	12	4	19	0	4	0	5	13	0	0	1	0	0	0	0	0	0
OTU255	d__Bacteria; p__Proteobacteria; c__Alphaproteobacteria; o__Sphingomonadales; f__Sphingomonadaceae; g__Sphingomonas	2	0	1	0	1	0	0	0	0	1	0	0	1	0	0	89	0	0	5	0	12	0	5	4	0	0	34	0	5	0	0	0	0	0	0
OTU256	d__Bacteria	2	4	13	0	1	1	0	0	1	0	0	0	1	0	1	1	5	1	30	1	8	0	0	3	0	0	0	104	0	0	0	0	0	0	0
OTU257	d__Bacteria	0	0	1	7	8	18	14	22	0	9	8	19	18	6	0	0	0	0	9	6	2	0	2	4	0	1	1	0	0	3	0	0	0	0	0
OTU258	d__Bacteria; p__Acidobacteria; c__Acidobacteria_Gp16	47	40	15	4	2	1	2	11	7	1	0	1	0	2	0	0	0	0	42	8	13	2	20	0	0	0	0	0	2	1	0	0	0	0	0
OTU259	d__Bacteria; p__Acidobacteria; c__Acidobacteria_Gp6; g__Gp6	74	56	97	51	68	21	0	10	22	9	4	2	51	41	9	0	1	2	2	0	0	0	0	1	0	1	1	1	1	0	0	0	0	0	0
OTU26	d__Bacteria; p__Proteobacteria; c__Gammaproteobacteria; o__Enterobacteriales; f__Enterobacteriaceae; g__Escherichia/Shigella; s__Escherichia_fergusonii	6	4	8	59	16	13	26	14	43	30	20	527	22	49	26	33	56	198	24	36	47	31	16	12	68	143	77	120	10	51	47	483	121	109	1001
OTU260	d__Bacteria; p__Actinobacteria; c__Actinobacteria	0	0	1	0	0	0	0	0	0	2	5	52	30	13	5	7	1	0	2	0	2	1	8	3	1	0	5	1	0	0	0	0	0	0	0
OTU261	d__Bacteria	0	0	0	0	0	1	0	0	0	0	0	0	5	66	0	0	0	2	22	0	7	0	0	0	0	0	0	0	0	0	0	0	0	0	0
OTU262	d__Archaea; p__Euryarchaeota	0	0	3	0	124	2	0	0	0	0	0	0	0	0	0	0	0	0	0	1	0	0	0	0	1	0	0	0	0	0	0	0	0	0	0
OTU263	d__Bacteria; p__Actinobacteria; c__Actinobacteria; o__Actinomycetales; f__Nocardiaceae; g__Nocardia; s__Nocardia_salmonicida	6	0	1	0	5	0	1	0	17	12	12	0	2	1	6	0	0	1	0	0	0	0	0	0	48	0	0	10	0	0	0	0	0	0	0
OTU264	d__Bacteria	0	1	1	1	3	3	6	48	2	1	0	35	0	0	2	0	4	1	16	0	0	0	2	1	0	0	1	0	0	1	0	0	0	0	0
OTU265	d__Bacteria; p__Proteobacteria; c__Alphaproteobacteria; o__Rhodospirillales; f__Rhodospirillaceae	0	1	0	0	1	0	0	0	0	0	0	0	1	0	0	1	0	0	0	0	0	0	126	1	0	0	1	0	0	0	0	0	0	0	0
OTU266	d__Bacteria	81	113	186	4	28	13	1	9	2	2	1	1	1	9	0	0	0	0	6	1	1	0	0	0	1	0	1	0	0	0	0	0	0	0	0
OTU267	d__Bacteria	0	0	2	0	3	10	1	0	1	12	0	6	8	43	0	0	0	2	0	0	48	0	0	0	0	0	0	0	0	0	0	1	0	0	0
OTU268	d__Bacteria	0	1	68	0	19	8	0	3	0	0	1	0	0	0	0	0	0	0	0	0	0	0	0	0	0	0	0	0	0	0	0	0	0	0	0
OTU269	d__Bacteria; p__Proteobacteria; c__Alphaproteobacteria; o__Rhizobiales	39	25	16	0	16	1	2	3	0	14	0	0	11	14	7	0	0	0	13	0	0	1	0	1	0	5	1	0	0	0	0	0	0	0	0
OTU27	d__Bacteria; p__Proteobacteria; c__Betaproteobacteria; o__Burkholderiales; f__Oxalobacteraceae	8	15	29	16	298	221	181	143	28	42	8	48	15	14	4	10	33	11	30	1	117	7	228	101	6	38	71	828	93	372	1625	7	1	4	2
OTU270	d__Bacteria; p__Proteobacteria; c__Betaproteobacteria	0	0	0	0	1	0	1	0	0	0	0	93	0	1	1	1	1	0	0	22	0	0	0	0	0	0	0	0	0	45	0	0	0	0	0
OTU271	d__Bacteria; p__Verrucomicrobia; c__Subdivision3; g__Subdivision3_genera_incertae_sedis	68	32	113	43	5	0	0	0	0	0	0	77	1	0	0	0	0	0	0	1	2	1	0	0	0	0	0	0	1	0	0	0	0	0	0
OTU272	d__Bacteria; p__Firmicutes; c__Bacilli; o__Bacillales	27	8	15	0	4	1	2	1	14	1	0	86	4	30	0	0	2	0	0	0	0	1	1	1	9	0	0	1	15	0	46	0	0	0	9
OTU273	d__Bacteria; p__candidate_division_WPS-1	0	1	0	0	36	38	0	0	17	3	0	0	1	0	0	0	0	1	0	0	0	0	0	0	0	0	0	0	0	0	0	0	0	0	0
OTU274	d__Bacteria; p__Parcubacteria	0	0	0	0	0	5	1	7	5	8	47	38	8	3	0	0	0	0	1	0	0	0	0	0	0	0	1	1	0	0	0	0	0	0	0
OTU275	d__Bacteria; p__Actinobacteria; c__Actinobacteria; o__Actinomycetales	1	4	15	104	6	4	4	0	0	1	0	0	0	0	0	0	0	0	0	0	0	1	3	1	1	0	0	0	0	0	0	1	0	0	0
OTU276	d__Archaea; p__Thaumarchaeota; o__Nitrososphaerales; f__Nitrososphaeraceae; g__Nitrososphaera; s__Nitrososphaera_viennensis	6	17	23	2	12	41	41	2	6	3	3	0	17	8	0	0	0	0	0	0	0	0	1	0	0	0	1	0	0	0	0	0	0	0	1
OTU277	d__Bacteria; p__Acidobacteria; c__Acidobacteria_Gp17; g__Gp17	11	17	24	6	0	14	0	2	69	0	0	0	0	0	0	0	0	5	1	0	11	0	0	1	0	0	0	0	0	0	0	0	0	0	0
OTU278	d__Bacteria	3	4	100	1	1	0	0	0	0	0	0	0	0	0	0	0	0	0	2	0	0	0	0	0	0	0	0	0	0	0	0	0	0	0	0
OTU279	d__Bacteria; p__Acidobacteria; c__Acidobacteria_Gp7; g__Gp7	37	74	11	3	0	2	0	1	0	0	0	0	0	3	0	0	0	2	2	0	0	0	0	0	0	0	0	0	0	0	0	0	0	0	0
OTU28	d__Bacteria	2	2	2	37	930	76	10	15	11	16	9	2	411	154	2	1	3	388	4	3	114	7	89	30	0	0	1	0	5	0	0	0	0	0	0
OTU280	d__Bacteria	0	1	61	53	8	0	0	0	0	0	0	0	0	1	0	0	0	1	0	0	0	1	0	0	0	0	0	0	0	1	0	0	0	0	0
OTU281	d__Bacteria	9	18	45	39	41	25	0	28	20	1	5	15	14	12	0	0	0	1	1	0	0	0	0	0	1	0	0	0	0	0	0	0	0	0	0
OTU282	d__Bacteria	0	0	3	20	28	13	0	57	16	20	16	0	0	1	0	3	1	0	1	0	0	0	0	0	0	0	0	0	0	0	0	0	0	0	0
OTU283	d__Bacteria; p__Actinobacteria; c__Actinobacteria; o__Actinomycetales	1	0	0	1	0	0	0	0	0	0	2	0	66	39	0	0	0	0	6	0	0	0	0	0	0	0	0	0	0	0	0	0	0	0	0
OTU284	d__Bacteria	1	1	0	81	22	0	1	0	0	0	0	0	1	0	0	0	0	1	0	0	0	0	0	0	0	0	0	0	0	0	0	0	0	0	0
OTU285	d__Bacteria	0	0	0	0	0	0	0	0	0	0	0	91	0	0	0	0	0	0	0	0	0	0	0	0	0	0	0	0	1	0	0	0	0	0	0
OTU286	d__Bacteria; p__Acidobacteria; c__Acidobacteria_Gp16	1	0	2	23	7	12	0	2	5	3	1	0	1	2	0	2	3	21	7	0	31	2	5	1	0	0	0	1	0	1	0	0	0	0	0
OTU287	d__Bacteria; p__Actinobacteria; c__Actinobacteria; o__Gaiellales; f__Gaiellaceae; g__Gaiella; s__Gaiella_occulta	22	13	3	92	1	0	0	2	2	1	0	0	1	1	0	0	1	1	0	0	0	0	0	0	0	0	0	0	1	0	2	0	0	0	0
OTU288	d__Bacteria	0	0	0	0	12	15	5	11	5	31	1	0	2	0	0	0	1	0	1	0	0	0	0	0	0	0	0	0	0	0	0	0	0	0	0
OTU289	d__Bacteria; p__Actinobacteria; c__Actinobacteria; o__Solirubrobacterales	14	20	0	1	4	0	4	1	0	6	6	0	0	0	0	5	1	0	9	0	6	1	2	13	0	0	23	46	0	6	1	0	0	0	0
OTU29	d__Bacteria; p__Proteobacteria; c__Betaproteobacteria; o__Methylophilales; f__Methylophilaceae; g__Methylotenera; s__Methylotenera_versatilis	12	26	76	3	541	328	156	297	132	66	54	8	4	2	1	1	3	2	53	1	77	4	48	18	2	86	21	16	114	39	44	0	0	0	0
OTU290	d__Bacteria; p__Chloroflexi; c__Ktedonobacteria; o__Ktedonobacterales; f__Ktedonobacteraceae; g__Ktedonobacter; s__Ktedonobacter_racemifer	0	0	1	0	0	0	1	0	0	0	0	91	0	0	0	0	0	1	1	1	0	0	0	0	0	0	0	0	1	1	0	0	0	0	0
OTU291	d__Bacteria; p__Proteobacteria; c__Alphaproteobacteria; o__Rhizobiales	51	22	70	26	19	9	0	9	7	1	1	0	1	9	0	0	1	0	29	0	4	0	0	0	0	0	0	0	0	0	0	0	0	0	0
OTU292	d__Bacteria	0	0	0	0	102	1	0	0	0	0	0	0	0	0	0	0	0	0	0	0	0	0	0	0	0	0	1	0	0	0	0	0	0	0	0
OTU293	d__Bacteria; p__Actinobacteria; c__Actinobacteria; o__Solirubrobacterales; f__Conexibacteraceae; g__Conexibacter	46	67	11	0	0	0	0	1	1	2	0	0	0	2	0	0	0	2	5	0	0	6	0	6	0	0	0	0	13	1	0	0	0	0	0
OTU294	d__Archaea; p__Thaumarchaeota	0	0	0	0	0	0	1	0	0	0	0	0	1	0	0	0	0	0	2	1	71	1	2	18	0	0	0	0	0	0	0	0	1	0	0
OTU295	d__Bacteria; p__Actinobacteria; c__Actinobacteria	1	4	18	24	8	21	2	25	24	2	0	0	0	0	0	0	0	0	0	0	0	0	0	0	1	0	0	0	0	0	0	0	0	0	0
OTU296	d__Bacteria; p__Acidobacteria; c__Acidobacteria_Gp6; g__Gp6	5	8	83	0	12	46	1	4	0	1	0	0	1	0	0	0	10	1	14	0	0	0	4	0	1	0	0	0	0	0	0	0	0	0	0
OTU297	d__Bacteria; p__Acidobacteria; c__Acidobacteria_Gp16; g__Gp16	14	82	45	10	2	0	0	1	0	1	0	0	0	9	0	0	0	0	0	0	0	1	1	0	0	0	0	0	0	0	0	0	0	0	0
OTU298	d__Bacteria; p__Planctomycetes; c__Planctomycetia; o__Planctomycetales; f__Planctomycetaceae	0	0	0	0	3	0	0	14	12	0	0	0	1	0	0	0	0	5	10	0	0	0	2	0	0	0	0	0	0	0	0	0	0	56	0
OTU299	d__Bacteria; p__Actinobacteria; c__Actinobacteria; o__Rubrobacterales; f__Rubrobacteraceae; g__Rubrobacter	66	9	0	0	0	0	0	0	0	0	0	0	0	0	0	0	0	0	0	0	1	4	7	1	0	0	22	0	0	0	0	0	0	0	0
OTU3	d__Bacteria; p__Actinobacteria; c__Actinobacteria; o__Actinomycetales; f__Micrococcaceae; g__Arthrobacter; s__Arthrobacter_psychrochitiniphilus	104	135	227	46	2976	804	1684	1526	377	556	775	66	85	71	36	99	36	97	1279	38	3077	57	998	1618	148	139	1411	598	463	57	19	4	1	0	2
OTU30	d__Bacteria; p__Proteobacteria; c__Betaproteobacteria	4	2	60	173	276	348	80	273	130	365	122	393	381	435	46	80	13	6	15	2	3	5	3	22	5	71	24	2	15	7	4	0	0	0	1
OTU300	d__Bacteria	0	0	7	58	9	4	0	0	0	0	1	0	0	0	1	2	1	0	0	0	0	0	0	0	0	0	0	0	0	0	0	0	0	0	0
OTU301	d__Bacteria; p__Proteobacteria; c__Betaproteobacteria; o__Burkholderiales; f__Burkholderiaceae; g__Cupriavidus; s__Cupriavidus_gilardii	0	0	1	0	0	1	0	1	31	0	5	0	0	36	0	10	0	0	0	0	0	0	0	0	0	0	0	15	0	0	0	10	0	0	1
OTU302	d__Bacteria; p__Actinobacteria	0	0	0	0	1	0	0	0	0	0	0	0	1	0	0	0	0	13	0	0	0	0	0	0	0	0	67	17	6	0	6	0	0	0	0
OTU303	d__Bacteria; p__Firmicutes; c__Bacilli; o__Bacillales; f__Paenibacillaceae_1	0	0	0	0	1	1	7	1	4	48	19	0	6	0	0	0	0	10	8	0	4	0	0	0	0	0	0	0	0	1	0	0	0	0	0
OTU304	d__Bacteria; p__Acidobacteria; c__Acidobacteria_Gp1	16	19	94	9	5	0	0	1	0	1	0	0	2	0	0	0	0	1	1	0	1	0	0	0	1	0	0	0	0	0	0	0	0	0	1
OTU305	d__Bacteria; p__Acidobacteria; c__Acidobacteria_Gp6; g__Gp6	18	2	32	0	51	48	5	44	11	0	0	0	0	1	0	0	0	0	6	0	0	0	0	1	0	0	0	0	0	0	0	0	0	0	0
OTU306	d__Bacteria	2	13	28	0	84	3	1	30	28	1	0	0	0	0	0	0	1	0	0	0	6	1	5	0	0	1	0	0	1	0	0	0	0	0	0
OTU307	d__Bacteria	0	0	0	0	0	14	16	3	0	2	0	0	3	2	0	0	0	2	1	0	0	0	0	24	0	0	9	0	12	3	0	0	0	0	0
OTU308	d__Bacteria; p__Firmicutes; c__Bacilli; o__Bacillales; f__Paenibacillaceae_1; g__Paenibacillus; s__Paenibacillus_pocheonensis	0	21	13	2	16	5	2	13	14	0	0	0	0	1	1	0	0	1	3	0	7	0	0	0	0	0	0	0	0	0	0	0	0	0	0
OTU309	d__Bacteria; p__Proteobacteria; c__Alphaproteobacteria; o__Caulobacterales; f__Caulobacteraceae; g__Brevundimonas; s__Brevundimonas_denitrificans	9	0	3	0	42	4	1	4	2	0	0	1	0	0	0	0	4	1	0	0	0	0	0	0	0	0	36	0	0	0	0	0	0	0	0
OTU31	d__Bacteria	15	14	11	72	240	217	66	87	65	97	7	15	64	63	8	10	26	379	263	11	447	51	331	162	1	8	2	2	6	2	3	0	0	0	0
OTU310	d__Bacteria	0	0	90	0	0	0	0	0	0	0	0	0	0	1	0	0	0	0	1	0	0	0	0	2	0	0	0	0	0	0	0	0	0	0	0
OTU311	d__Bacteria	0	0	0	0	1	1	1	5	0	9	0	15	10	4	0	2	0	26	12	0	0	0	0	0	0	0	0	0	0	0	0	0	0	0	0
OTU312	d__Bacteria; p__Proteobacteria; c__Gammaproteobacteria; o__Xanthomonadales; f__Xanthomonadaceae; g__Pseudoxanthomonas; s__Pseudoxanthomonas_sacheonensis	7	3	0	0	1	0	3	0	1	2	0	12	1	0	0	0	60	0	22	0	0	1	0	0	0	0	0	0	0	0	0	0	0	0	0
OTU313	d__Bacteria; p__Acidobacteria; c__Acidobacteria_Gp4	82	64	135	0	6	1	1	13	1	0	1	1	1	0	0	0	0	0	2	0	0	1	0	0	0	0	0	0	0	0	0	1	0	0	0
OTU314	d__Bacteria	0	0	0	0	11	4	1	3	1	0	0	0	0	0	1	0	0	6	25	6	7	0	13	1	0	0	2	0	0	0	0	0	0	0	0
OTU315	d__Bacteria; p__Firmicutes; c__Bacilli; o__Bacillales; f__Bacillaceae_1; g__Bacillus; s__Bacillus_muralis	26	11	10	1	22	5	3	1	0	0	1	77	6	8	0	0	0	0	1	0	0	0	6	0	0	0	41	0	12	0	1	0	0	0	0
OTU316	d__Bacteria; p__Actinobacteria; c__Actinobacteria; o__Solirubrobacterales	3	8	5	21	16	14	3	9	9	1	0	0	0	0	0	1	0	20	2	0	4	0	0	0	1	0	0	0	0	0	0	0	0	0	0
OTU317	d__Bacteria	2	0	1	2	18	67	5	0	2	0	0	0	0	1	0	0	0	1	0	0	2	0	0	0	0	0	1	0	0	0	0	0	0	0	0
OTU318	d__Bacteria; p__Actinobacteria	1	2	14	96	12	0	1	1	1	0	0	1	0	0	0	0	0	0	3	0	0	0	0	0	0	0	0	0	0	0	1	0	0	0	0
OTU319	d__Bacteria; p__Planctomycetes; c__Planctomycetia; o__Planctomycetales; f__Planctomycetaceae	10	2	77	0	1	1	0	0	0	0	0	0	0	0	0	0	0	0	0	0	0	0	0	0	0	0	0	0	0	0	0	0	0	0	0
OTU32	d__Bacteria	4	1	7	6	164	219	95	239	147	175	29	384	180	59	26	92	22	153	121	47	162	34	170	146	24	60	45	27	8	28	4	1	1	1	2
OTU320	d__Bacteria; p__Bacteroidetes; c__Sphingobacteriia; o__Sphingobacteriales; f__Chitinophagaceae	1	0	0	0	2	0	0	0	0	0	0	0	0	0	0	1	0	0	0	0	0	0	0	0	0	14	61	0	0	0	0	0	0	0	0
OTU321	d__Bacteria; p__Proteobacteria; c__Gammaproteobacteria; o__Pseudomonadales; f__Moraxellaceae; g__Acinetobacter	4	11	2	0	21	1	0	8	0	0	0	7	7	0	0	1	0	2	0	0	0	0	1	0	0	0	11	0	0	0	0	56	0	0	8
OTU322	d__Bacteria; p__Acidobacteria; c__Acidobacteria_Gp22; g__Gp22	2	1	73	0	2	0	0	0	0	0	0	0	0	7	0	0	0	0	1	0	0	0	0	0	0	0	0	0	0	0	0	0	0	0	0
OTU323	d__Bacteria	2	10	31	0	14	12	9	4	14	0	1	0	4	1	0	0	0	1	3	0	2	0	5	1	0	0	0	113	0	0	0	0	0	0	0
OTU324	d__Bacteria; p__Bacteroidetes; c__Sphingobacteriia; o__Sphingobacteriales; f__Chitinophagaceae	46	18	0	0	0	0	0	0	0	0	0	1	0	0	0	0	0	1	0	0	2	0	0	0	0	0	0	0	0	0	0	0	0	0	1
OTU325	d__Bacteria; p__Actinobacteria; c__Actinobacteria; o__Actinomycetales	0	0	7	76	1	2	0	0	0	0	0	1	0	0	0	0	0	0	0	0	0	1	0	0	0	0	0	0	0	0	0	0	0	0	0
OTU326	d__Bacteria	2	2	5	71	0	0	2	0	0	0	0	0	0	0	0	0	0	0	1	0	0	0	0	0	0	0	0	0	0	0	0	0	0	0	0
OTU327	d__Bacteria; p__Proteobacteria; c__Gammaproteobacteria; o__Xanthomonadales; f__Xanthomonadaceae; g__Lysobacter	33	57	14	0	22	4	8	5	0	0	1	0	0	4	0	0	0	0	59	0	14	0	4	5	0	0	0	5	5	5	0	0	0	0	0
OTU328	d__Bacteria; p__Actinobacteria	9	33	71	2	1	1	1	1	0	0	0	0	0	0	0	0	0	2	0	0	0	0	0	0	0	0	0	0	0	0	0	0	0	0	0
OTU329	d__Bacteria	0	2	1	0	0	1	0	1	5	11	0	31	3	5	0	3	0	0	9	5	1	1	0	0	0	0	0	0	0	0	0	0	0	0	0
OTU33	d__Bacteria; p__Proteobacteria; c__Betaproteobacteria	42	16	51	70	292	272	124	475	139	511	23	150	318	285	3	23	5	30	261	34	321	10	152	81	4	1	4	2	14	25	10	0	4	0	0
OTU330	d__Bacteria	0	0	0	0	0	24	0	39	3	0	0	0	0	0	0	0	1	0	0	0	0	0	0	0	0	0	1	0	0	0	0	0	0	0	0
OTU331	d__Bacteria; p__Actinobacteria; c__Actinobacteria; o__Actinomycetales; f__Nocardioidaceae; g__Nocardioides	0	0	0	0	17	2	3	4	4	0	0	0	0	1	0	0	0	1	0	0	2	0	1	0	0	0	0	56	0	0	7	0	0	0	0
OTU332	d__Bacteria	0	0	0	0	5	5	8	10	11	7	6	3	2	0	0	0	0	0	0	0	0	1	1	2	0	0	19	0	0	0	0	0	0	0	0
OTU333	d__Bacteria	0	0	12	0	10	5	4	39	1	0	0	0	0	0	0	1	0	1	6	0	0	0	0	0	0	0	0	0	0	0	0	0	0	0	0
OTU334	d__Bacteria; p__Nitrospirae; c__Nitrospira; o__Nitrospirales; f__Nitrospiraceae; g__Nitrospira	4	7	18	0	15	3	4	10	15	5	1	0	0	1	0	0	0	17	4	2	18	0	0	0	0	0	2	0	1	0	0	0	0	0	0
OTU335	d__Bacteria	0	0	0	0	0	0	11	0	28	27	0	0	0	0	0	0	0	1	0	0	1	0	0	0	0	0	0	0	3	0	0	0	0	0	0
OTU336	d__Bacteria; p__Proteobacteria; c__Alphaproteobacteria; o__Caulobacterales; f__Caulobacteraceae; g__Phenylobacterium	12	3	8	0	1	0	0	0	0	0	0	0	1	3	0	0	0	0	0	0	0	0	0	0	0	0	1	55	0	8	0	0	0	0	0
OTU337	d__Bacteria; p__Actinobacteria; c__Actinobacteria; o__Actinomycetales	18	13	35	17	8	3	0	14	2	1	0	0	0	1	0	0	0	0	1	0	0	0	0	2	0	0	0	1	2	1	0	0	0	0	0
OTU338	d__Bacteria; p__Proteobacteria; c__Alphaproteobacteria; o__Rhizobiales; f__Methylobacteriaceae; g__Methylobacterium; s__Methylobacterium_iners	8	9	0	0	8	0	2	0	0	2	0	0	0	1	0	0	0	0	0	1	26	0	5	0	0	33	44	0	0	0	0	0	0	0	1
OTU339	d__Bacteria; p__Proteobacteria; c__Deltaproteobacteria; o__Myxococcales	0	0	0	0	1	0	0	0	0	0	0	0	1	1	0	0	0	0	0	0	0	0	0	0	0	0	0	0	0	0	0	0	0	0	80
OTU34	d__Bacteria; p__Proteobacteria; c__Betaproteobacteria	96	244	359	389	173	133	36	80	53	116	28	294	307	345	13	65	21	112	738	124	558	22	346	65	2	37	10	7	12	7	5	0	1	0	0
OTU340	d__Bacteria; p__Actinobacteria; c__Actinobacteria; o__Actinomycetales	0	0	0	1	0	2	0	19	7	4	0	9	21	2	5	0	6	5	14	0	6	3	0	0	0	1	0	0	0	0	0	0	0	0	0
OTU341	d__Bacteria	0	11	17	90	1	0	0	0	0	0	0	0	0	0	0	0	1	0	0	0	0	1	0	0	0	0	0	0	0	0	0	0	0	0	0
OTU342	d__Bacteria; p__Bacteroidetes; c__Sphingobacteriia; o__Sphingobacteriales; f__Chitinophagaceae; g__Flavitalea	62	21	0	0	4	0	0	0	2	0	0	0	0	0	0	0	0	0	0	0	0	1	1	5	0	0	7	0	0	0	1	0	0	0	0
OTU343	d__Bacteria; p__Proteobacteria; c__Deltaproteobacteria; o__Myxococcales	14	1	3	15	12	14	2	21	18	26	3	0	1	0	0	0	0	0	0	0	0	0	0	0	0	0	0	0	1	0	0	0	0	0	0
OTU344	d__Bacteria; p__Actinobacteria; c__Actinobacteria; o__Rubrobacterales; f__Rubrobacteraceae; g__Rubrobacter	87	10	0	0	0	1	0	0	0	0	0	1	0	0	0	0	0	0	0	0	3	0	1	2	0	0	0	0	0	0	0	0	0	0	0
OTU345	d__Bacteria	0	2	62	0	2	0	0	0	0	0	1	0	0	0	0	0	0	0	0	0	0	0	0	0	0	0	0	0	0	0	0	0	0	0	0
OTU346	d__Bacteria; p__Planctomycetes; c__Planctomycetia; o__Planctomycetales; f__Planctomycetaceae	3	3	20	0	3	0	0	0	0	0	0	0	0	0	0	0	0	0	0	0	0	0	0	0	0	33	0	0	0	0	0	0	0	0	0
OTU347	d__Bacteria	80	79	0	0	2	0	0	0	0	0	0	0	1	0	0	0	0	0	0	0	1	1	0	0	0	0	0	0	0	0	0	0	0	0	0
OTU348	d__Bacteria	0	0	8	1	25	14	11	0	0	0	0	0	0	0	0	0	0	0	1	0	0	0	0	0	0	0	0	0	0	0	0	0	0	0	0
OTU349	d__Bacteria; p__Planctomycetes; c__Planctomycetia; o__Planctomycetales; f__Planctomycetaceae	4	5	34	0	42	12	0	0	1	0	0	1	0	0	0	0	0	0	0	0	0	0	0	0	0	0	0	0	0	0	0	0	0	0	0
OTU35	d__Bacteria; p__Proteobacteria; c__Betaproteobacteria; o__Burkholderiales; f__Comamonadaceae	92	86	114	155	391	143	120	106	3	18	4	2	9	56	2	8	491	33	16	1	38	3	50	10	69	27	174	392	23	747	153	58	1	3	29
OTU350	d__Bacteria; p__Firmicutes; c__Bacilli; o__Bacillales; f__Paenibacillaceae_1; g__Cohnella; s__Cohnella_luojiensis	9	13	48	0	17	2	3	0	1	0	1	0	0	2	0	0	0	0	1	0	0	1	0	0	0	0	22	0	1	0	0	0	0	0	0
OTU351	d__Bacteria; p__Proteobacteria; c__Alphaproteobacteria	27	7	49	0	5	2	0	9	4	0	0	0	0	0	0	0	0	0	0	6	0	1	2	0	1	0	0	0	0	0	0	0	0	0	0
OTU352	d__Bacteria	75	6	0	0	0	0	0	0	0	0	0	0	0	0	0	0	0	0	0	0	0	0	0	1	0	0	0	0	0	0	0	0	0	0	0
OTU353	d__Bacteria	0	0	0	0	0	0	1	0	0	0	0	0	0	0	0	0	0	0	0	0	0	0	0	0	0	0	0	0	64	0	0	0	0	0	0
OTU354	d__Bacteria; p__Actinobacteria; c__Actinobacteria; o__Solirubrobacterales; f__Conexibacteraceae; g__Conexibacter	8	13	2	0	4	1	0	0	2	1	0	0	1	0	1	0	0	0	8	0	0	0	0	0	8	16	0	14	12	31	16	0	0	0	0
OTU355	d__Bacteria	59	15	36	0	1	0	0	0	1	0	0	0	0	0	0	0	0	0	0	0	0	0	0	0	0	0	0	0	0	0	1	0	0	0	0
OTU356	d__Bacteria; p__Proteobacteria; c__Alphaproteobacteria; o__Rhizobiales; f__Rhizobiaceae; g__Ensifer; s__Ensifer_morelensis	26	10	8	1	47	16	38	11	0	5	0	0	0	4	0	0	0	0	0	0	1	0	0	0	0	13	0	0	0	0	0	0	0	0	0
OTU357	d__Bacteria; p__Verrucomicrobia; c__Spartobacteria; g__Spartobacteria_genera_incertae_sedis	42	93	13	0	1	0	0	0	1	0	1	0	1	0	0	0	0	1	0	0	0	2	0	1	0	0	0	1	0	0	0	0	0	0	0
OTU358	d__Bacteria	0	0	5	0	4	5	2	23	7	0	1	0	1	0	0	0	0	6	14	0	0	0	0	0	0	0	0	0	0	0	0	0	0	0	0
OTU359	d__Bacteria; p__Acidobacteria; c__Acidobacteria_Gp5; g__Gp5	4	4	10	0	3	4	0	5	6	0	5	0	0	0	0	0	0	7	6	0	40	0	3	1	0	0	0	0	1	0	0	0	0	0	0
OTU36	d__Bacteria; p__Actinobacteria; c__Actinobacteria; o__Actinomycetales; f__Nocardioidaceae; g__Nocardioides; s__Nocardioides_furvisabuli	10	9	23	8	510	160	400	340	158	246	58	1	7	9	7	8	8	11	146	4	83	9	73	61	101	5	54	265	209	86	88	4	2	1	2
OTU360	d__Bacteria; p__Actinobacteria; c__Actinobacteria	22	5	8	12	3	0	0	0	0	0	0	0	0	0	0	2	0	1	0	0	0	62	0	0	0	50	0	0	0	2	0	0	0	0	0
OTU361	d__Bacteria; p__Gemmatimonadetes; c__Gemmatimonadetes; o__Gemmatimonadales; f__Gemmatimonadaceae; g__Gemmatimonas; s__Gemmatimonas_aurantiaca	1	8	10	56	0	0	0	0	0	1	0	0	1	0	0	0	0	0	0	0	0	0	0	0	0	0	0	0	1	0	0	0	0	0	0
OTU362	d__Bacteria; p__Actinobacteria; c__Actinobacteria; o__Actinomycetales; f__Pseudonocardiaceae	3	3	3	31	13	1	1	3	2	1	0	35	0	1	1	7	1	6	7	0	1	0	0	0	0	0	1	0	1	0	0	0	0	0	0
OTU363	d__Bacteria	0	1	0	0	0	0	0	1	0	0	0	0	28	0	0	1	0	0	35	0	0	0	0	0	0	0	1	0	1	0	0	0	0	0	0
OTU364	d__Bacteria; p__Actinobacteria; c__Actinobacteria	2	0	2	0	0	0	4	0	1	1	1	1	0	0	0	0	0	0	0	0	1	0	0	3	0	38	44	39	0	7	0	0	0	0	0
OTU365	d__Bacteria; p__Actinobacteria; c__Actinobacteria; o__Actinomycetales; f__Nocardiaceae; g__Nocardia; s__Nocardia_vinacea	0	1	0	0	1	1	0	0	1	0	1	1	1	11	0	0	0	0	0	40	0	0	0	1	24	0	0	0	1	0	0	0	0	0	0
OTU366	d__Bacteria; p__Actinobacteria; c__Actinobacteria; o__Solirubrobacterales	26	8	2	1	3	1	0	0	1	5	0	0	0	0	0	2	1	1	1	0	0	7	4	0	0	0	20	9	5	16	45	0	0	0	0
OTU367	d__Bacteria; p__Actinobacteria; c__Actinobacteria; o__Actinomycetales	3	2	2	0	1	2	0	0	0	0	0	0	0	0	0	1	0	1	1	0	0	0	1	0	0	0	0	0	0	80	0	0	0	0	0
OTU368	d__Bacteria; p__Acidobacteria; c__Acidobacteria_Gp6; g__Gp6	204	275	318	49	21	44	14	6	17	7	18	0	27	28	0	0	1	20	8	4	10	6	14	7	1	0	0	1	1	0	0	0	0	1	0
OTU369	d__Bacteria; p__Proteobacteria; c__Deltaproteobacteria; o__Myxococcales	0	1	0	0	0	3	0	0	5	1	0	0	0	14	2	29	0	30	0	0	7	0	2	2	0	0	0	0	0	0	0	0	0	0	0
OTU37	d__Bacteria; p__Actinobacteria; c__Actinobacteria; o__Actinomycetales; f__Nocardioidaceae; g__Nocardioides	25	19	84	1234	221	389	52	85	572	47	17	15	25	390	105	93	196	25	117	212	21	9	22	38	115	4	21	110	98	22	62	1	0	0	10
OTU370	d__Bacteria; p__Proteobacteria; c__Alphaproteobacteria; o__Sphingomonadales; f__Sphingomonadaceae; g__Sphingopyxis	0	1	1	0	4	2	0	0	0	0	0	1	0	12	0	0	0	0	64	0	0	0	0	0	0	0	0	0	0	1	0	0	0	0	0
OTU371	d__Bacteria; p__Proteobacteria; c__Alphaproteobacteria; o__Rhizobiales	12	6	18	6	6	10	0	0	0	0	0	0	1	0	0	0	0	0	0	0	0	0	0	0	0	0	0	0	0	0	0	0	0	0	0
OTU372	d__Bacteria	9	6	54	0	0	0	0	0	0	0	0	1	1	0	0	0	0	0	0	0	0	0	0	0	0	0	0	0	0	0	0	0	0	0	0
OTU373	d__Bacteria; p__Proteobacteria; c__Alphaproteobacteria; o__Rhodospirillales; f__Rhodospirillaceae	0	1	1	0	0	1	2	1	0	7	0	0	11	5	0	0	0	33	1	0	0	0	2	0	0	0	0	0	0	0	0	0	0	0	0
OTU374	d__Bacteria; p__Firmicutes; c__Clostridia	0	0	0	0	0	0	0	0	0	0	0	0	0	1	0	31	0	0	0	0	0	0	0	0	0	0	0	0	0	0	0	24	0	0	0
OTU375	d__Bacteria; p__Proteobacteria; c__Deltaproteobacteria	0	0	10	0	49	2	1	5	3	0	1	0	0	0	1	0	0	0	2	0	0	0	0	0	0	0	0	0	0	0	0	0	0	0	0
OTU376	d__Archaea; p__Thaumarchaeota; o__Nitrosopumilales; f__Nitrosopumilaceae; g__Nitrosopumilus	0	0	0	0	0	7	0	0	0	4	6	0	19	0	0	0	0	0	0	0	0	0	30	6	0	2	6	1	3	0	2	0	0	0	0
OTU377	d__Bacteria; p__Proteobacteria; c__Alphaproteobacteria; o__Rhodospirillales; g__Reyranella; s__Reyranella_soli	13	3	0	0	21	6	9	12	1	22	2	0	0	0	0	0	0	1	25	0	12	0	0	2	0	24	0	0	0	7	0	0	0	0	0
OTU378	d__Bacteria; p__Planctomycetes; c__Planctomycetia; o__Planctomycetales; f__Planctomycetaceae	16	4	25	35	34	0	0	0	0	0	0	0	0	0	0	0	0	0	0	0	0	1	0	0	0	0	0	0	0	1	0	0	0	0	0
OTU379	d__Bacteria	0	0	0	0	9	8	10	31	11	10	0	0	0	0	0	0	1	0	0	0	0	1	0	0	1	0	0	0	0	0	0	0	0	0	0
OTU38	d__Bacteria; p__Deinococcus-Thermus; c__Deinococci; o__Thermales; f__Thermaceae; g__Thermus; s__Thermus_scotoductus	1	1	1	33	7	6	3	11	8	11	9	153	17	1073	7	13	8	49	8	15	23	9	6	2	46	24	18	13	3	10	9	69	16	26	198
OTU380	d__Bacteria; p__Firmicutes; c__Erysipelotrichia; o__Erysipelotrichales; f__Erysipelotrichaceae; g__Turicibacter; s__Turicibacter_sanguinis	0	0	0	0	1	0	0	0	0	0	0	0	0	0	0	0	0	0	1	0	0	0	0	0	0	28	47	0	0	0	0	0	0	0	0
OTU381	d__Bacteria; p__Proteobacteria; c__Alphaproteobacteria; o__Rhizobiales; f__Phyllobacteriaceae; g__Mesorhizobium	2	5	0	0	7	3	1	1	0	2	1	0	2	0	0	0	0	0	0	0	0	0	4	4	0	0	0	0	0	0	0	0	0	0	97
OTU382	d__Bacteria; p__Gemmatimonadetes; c__Gemmatimonadetes; o__Gemmatimonadales; f__Gemmatimonadaceae; g__Gemmatimonas; s__Gemmatimonas_aurantiaca	1	0	0	0	0	0	1	0	1	0	0	0	0	0	0	0	0	1	0	0	0	0	4	0	0	0	0	1	0	53	0	0	0	0	0
OTU383	d__Bacteria	0	0	0	0	0	0	0	0	0	0	0	0	0	1	0	0	0	0	0	0	0	0	0	0	0	0	0	0	0	70	0	0	0	0	0
OTU384	d__Bacteria	5	1	1	0	55	31	10	1	0	2	0	0	4	1	0	0	2	0	0	1	0	3	32	2	2	1	9	0	1	3	0	1	0	0	0
OTU385	d__Bacteria	0	1	0	9	1	67	1	1	0	0	0	0	1	1	0	0	0	0	0	0	0	0	1	0	0	0	0	0	0	0	0	0	0	0	0
OTU386	d__Bacteria; p__Bacteroidetes	1	0	0	68	0	0	1	0	0	1	0	0	0	0	0	1	0	1	0	0	0	0	0	0	0	0	0	0	1	0	0	0	0	0	0
OTU387	d__Bacteria	0	1	65	0	0	0	0	0	0	0	0	0	0	0	0	0	0	0	0	0	0	0	0	0	0	0	0	0	0	0	0	0	0	0	0
OTU388	d__Bacteria; p__Actinobacteria; c__Actinobacteria; o__Gaiellales; f__Gaiellaceae; g__Gaiella; s__Gaiella_occulta	4	2	25	23	28	0	0	13	7	0	2	5	0	0	0	0	1	22	16	0	1	1	0	0	0	0	0	0	1	0	0	0	0	0	0
OTU389	d__Bacteria; p__Actinobacteria; c__Actinobacteria	3	4	30	6	20	15	2	19	4	1	0	0	0	0	0	0	2	1	7	0	0	0	0	0	0	0	0	0	0	0	0	0	0	0	0
OTU39	d__Bacteria; p__Actinobacteria; c__Actinobacteria; o__Actinomycetales; f__Glycomycetaceae; g__Glycomyces	3	4	11	2	91	81	12	10	29	5	36	211	213	72	31	119	37	66	124	53	204	14	113	145	25	138	174	1	4	2	1	1	0	0	0
OTU390	d__Bacteria; p__Proteobacteria; c__Alphaproteobacteria	0	0	1	0	12	21	0	9	4	13	0	0	0	0	0	0	0	0	3	0	0	0	0	0	0	0	0	1	0	0	0	0	0	0	0
OTU391	d__Bacteria; p__Proteobacteria; c__Alphaproteobacteria; o__Sphingomonadales; f__Sphingomonadaceae; g__Sphingomonas	59	39	24	0	4	9	6	1	0	0	0	0	10	17	0	1	0	0	1	0	0	0	9	3	0	21	0	0	0	0	0	0	0	0	0
OTU392	d__Bacteria; p__Proteobacteria; c__Betaproteobacteria; o__Burkholderiales; f__Burkholderiaceae; g__Ralstonia; s__Ralstonia_pickettii	5	4	7	18	105	40	61	30	4	4	2	7	5	5	1	2	168	4	4	2	36	5	51	140	1	1	76	107	2	3	3	17	0	1	26
OTU393	d__Bacteria; p__Actinobacteria; c__Actinobacteria; o__Solirubrobacterales; f__Solirubrobacteraceae; g__Solirubrobacter	297	138	86	0	4	2	1	4	1	1	0	1	5	3	0	1	2	1	4	1	1	0	10	0	0	0	7	0	1	1	0	0	0	0	0
OTU394	d__Bacteria; p__Proteobacteria; c__Gammaproteobacteria; o__Xanthomonadales; f__Xanthomonadaceae; g__Rhodanobacter; s__Rhodanobacter_glycinis	1	0	0	0	0	0	13	1	0	0	0	0	0	1	0	0	1	1	0	0	0	0	0	0	0	0	0	0	0	0	0	51	0	0	0
OTU395	d__Bacteria	0	0	0	0	0	0	1	0	0	0	0	0	1	0	0	0	0	0	0	0	22	1	18	11	0	0	0	0	0	0	1	0	0	0	0
OTU396	d__Bacteria; p__Verrucomicrobia; c__Subdivision3	0	0	0	0	6	54	0	1	0	0	0	0	0	1	0	0	0	1	0	0	0	0	0	0	0	0	0	0	0	0	0	0	0	0	0
OTU397	d__Bacteria	24	1	1	0	0	0	3	0	1	0	0	0	0	1	0	0	0	0	0	1	0	1	4	5	0	0	18	0	0	0	0	0	0	0	0
OTU398	d__Bacteria; p__Proteobacteria; c__Gammaproteobacteria	1	2	73	0	3	2	0	0	0	0	0	0	0	0	0	0	0	1	0	0	0	0	0	0	0	0	0	0	0	0	0	0	0	0	0
OTU399	d__Bacteria; p__Bacteroidetes; c__Sphingobacteriia; o__Sphingobacteriales; f__Sphingobacteriaceae; g__Pedobacter; s__Pedobacter_ginsenosidimutans	2	0	0	0	0	0	0	0	0	0	0	0	0	5	0	0	0	0	0	0	0	0	6	0	1	51	0	0	0	0	0	0	0	0	0
OTU4	d__Bacteria; p__Proteobacteria; c__Betaproteobacteria; o__Burkholderiales; f__Burkholderiaceae; g__Limnobacter; s__Limnobacter_thiooxidans	106	45	97	74	3669	12611	11704	10045	618	2345	84	159	128	128	49	83	48	152	1959	32	57	85	74	1175	47	21	46	146	993	6637	3253	18	1	5	11
OTU40	d__Bacteria; p__Acidobacteria; c__Acidobacteria_Gp12; g__Gp12	1	2	2	3	46	26	12	91	36	62	170	3	265	77	3	4	3	119	5	116	99	14	50	25	0	7	1	3	6	1	0	0	0	0	1
OTU400	d__Bacteria; p__Actinobacteria; c__Actinobacteria; o__Actinomycetales; f__Nocardiaceae	5	4	0	0	2	0	4	0	6	2	1	0	1	0	0	0	0	0	0	0	1	0	0	0	16	0	0	19	1	0	0	0	0	0	0
OTU401	d__Bacteria; p__Nitrospirae; c__Nitrospira; o__Nitrospirales; f__Nitrospiraceae; g__Nitrospira	3	13	34	39	9	0	0	2	0	0	0	0	0	0	0	0	0	0	0	0	0	0	0	0	0	0	0	0	0	0	0	0	0	0	0
OTU402	d__Bacteria; p__Verrucomicrobia; c__Subdivision3; g__Subdivision3_genera_incertae_sedis	0	2	2	3	7	15	6	13	16	0	0	0	0	0	0	0	0	1	0	0	3	0	0	0	0	0	0	0	0	0	0	0	0	0	0
OTU403	d__Bacteria	3	7	49	0	0	0	0	0	0	0	0	0	0	0	0	0	0	0	0	0	0	0	0	0	0	0	0	0	0	0	0	0	0	0	0
OTU404	d__Bacteria; p__Proteobacteria; c__Alphaproteobacteria; o__Rhizobiales	0	0	1	0	1	0	0	0	0	0	0	13	0	0	0	4	0	1	0	0	0	1	0	0	0	46	0	0	0	0	0	0	0	0	0
OTU405	d__Bacteria; p__Actinobacteria; c__Actinobacteria; o__Gaiellales; f__Gaiellaceae; g__Gaiella; s__Gaiella_occulta	35	0	0	0	3	0	0	1	4	0	0	0	0	0	0	0	0	0	5	0	11	0	0	0	0	0	0	0	0	0	0	0	0	0	0
OTU406	d__Bacteria; p__Planctomycetes; c__Planctomycetia; o__Planctomycetales; f__Planctomycetaceae; g__Pirellula; s__Pirellula_staleyi	4	8	22	0	7	23	6	21	1	0	0	0	0	1	5	0	15	1	1	0	0	1	0	0	0	0	0	0	0	0	0	0	0	0	0
OTU407	d__Bacteria	46	7	4	0	2	0	1	0	0	0	0	0	0	0	0	0	0	0	0	0	0	1	0	1	0	0	0	0	0	0	0	0	0	0	0
OTU408	d__Bacteria; p__Firmicutes; c__Bacilli; o__Bacillales; f__Paenibacillaceae_1; g__Paenibacillus	0	2	16	13	15	0	0	0	0	2	0	0	0	0	0	0	0	0	1	0	1	0	0	0	0	0	0	0	0	0	0	0	0	0	0
OTU409	d__Bacteria; p__Acidobacteria; c__Acidobacteria_Gp6; g__Gp6	62	27	98	29	24	14	6	1	3	2	0	1	2	0	0	0	0	0	1	0	3	1	19	0	0	0	0	0	0	1	0	0	0	0	0
OTU41	d__Bacteria; p__Actinobacteria; c__Actinobacteria; o__Actinomycetales; f__Pseudonocardiaceae	6	6	4	39	50	104	24	170	296	100	8	32	87	87	3	8	24	13	262	24	40	10	5	13	7	0	1	3	4	4	1	0	0	0	0
OTU410	d__Bacteria; p__Proteobacteria; c__Alphaproteobacteria; o__Rhodobacterales; f__Rhodobacteraceae; g__Rubellimicrobium; s__Rubellimicrobium_roseum	2	1	1	1	4	1	0	0	2	0	0	0	0	0	0	0	0	0	2	0	6	1	3	0	0	17	81	23	3	0	0	0	0	0	0
OTU411	d__Bacteria	0	5	19	5	3	0	0	1	6	0	1	0	0	0	0	0	0	0	0	0	0	0	0	1	0	0	0	0	0	5	0	0	0	0	0
OTU412	d__Bacteria; p__Bacteroidetes; c__Sphingobacteriia; o__Sphingobacteriales; f__Chitinophagaceae	30	0	0	0	0	0	0	0	0	0	0	0	0	0	0	0	0	0	0	0	0	0	0	0	0	0	0	28	0	0	0	0	0	0	0
OTU413	d__Bacteria	0	0	0	1	5	0	0	0	0	16	0	0	23	2	1	0	0	2	0	0	0	0	1	0	0	0	0	0	0	0	0	0	0	0	0
OTU414	d__Bacteria; p__Actinobacteria	18	9	41	18	38	70	11	109	111	55	26	36	32	6	5	1	11	19	43	1	29	0	8	4	2	1	4	7	2	1	1	0	0	0	1
OTU415	d__Bacteria; p__Acidobacteria; c__Acidobacteria_Gp17; g__Gp17	10	11	61	0	0	0	0	0	0	0	0	0	0	0	0	1	0	2	0	0	0	0	0	0	0	0	0	0	0	0	0	0	0	0	0
OTU416	d__Bacteria; p__Proteobacteria; c__Alphaproteobacteria; o__Rhodospirillales	0	2	2	0	0	0	0	0	0	0	0	0	0	0	0	0	0	0	0	0	0	0	0	0	0	51	0	0	0	0	0	0	0	0	0
OTU417	d__Bacteria; p__Acidobacteria; c__Acidobacteria_Gp4; g__Blastocatella; s__Blastocatella_fastidiosa	15	0	0	0	0	0	0	0	1	0	0	0	1	0	0	0	0	0	0	0	72	0	12	0	0	0	15	0	0	2	0	0	0	0	0
OTU418	d__Bacteria; p__Acidobacteria; c__Acidobacteria_Gp3; g__Gp3	0	0	0	0	0	0	0	1	0	0	0	0	0	0	0	0	0	0	0	0	0	0	0	0	0	0	0	0	0	0	0	0	0	0	48
OTU419	d__Bacteria	38	36	20	0	2	0	0	0	0	0	1	0	0	1	0	0	0	0	0	0	0	0	0	0	0	0	0	0	0	0	0	0	0	0	0
OTU42	d__Bacteria; p__Proteobacteria; c__Alphaproteobacteria; o__Rhizobiales	2	1	6	2	62	122	83	200	109	191	15	72	168	65	6	34	16	18	163	7	116	20	97	49	1	0	5	3	4	1	1	1	0	0	0
OTU420	d__Bacteria; p__Acidobacteria; c__Acidobacteria_Gp15; g__Gp15	0	0	0	11	12	4	4	2	3	0	0	0	1	0	0	0	0	1	0	0	0	5	47	0	0	0	0	0	0	1	0	0	0	0	0
OTU421	d__Archaea; p__Euryarchaeota	0	0	0	0	0	0	18	26	0	0	0	0	0	0	0	0	0	0	0	0	0	0	0	0	0	0	0	0	0	0	0	0	0	0	0
OTU422	d__Bacteria; p__Proteobacteria; c__Betaproteobacteria	36	33	1	0	0	0	0	1	0	1	0	0	0	3	0	1	0	0	0	0	1	1	0	0	0	0	0	0	0	0	0	0	0	0	0
OTU423	d__Bacteria	0	1	3	41	5	1	0	1	0	0	0	0	0	1	0	0	0	0	0	0	0	0	1	0	0	0	0	0	0	0	0	0	0	0	0
OTU424	d__Archaea; p__Euryarchaeota; c__Thermoplasmata	0	11	51	0	2	0	0	0	0	0	0	0	0	0	0	0	1	0	0	0	0	0	0	0	1	0	0	0	0	0	0	0	0	0	0
OTU425	d__Bacteria; p__candidate_division_WPS-2	0	0	0	0	1	0	0	0	0	0	0	0	0	0	0	0	0	0	0	0	0	0	1	0	0	0	0	0	0	0	0	0	0	0	57
OTU426	d__Bacteria; p__Proteobacteria; c__Alphaproteobacteria; o__Rhizobiales	0	0	3	0	9	15	2	25	2	1	0	0	0	0	0	1	0	0	0	0	0	0	0	0	0	0	0	0	0	0	0	0	0	0	0
OTU427	d__Bacteria; p__Proteobacteria; c__Alphaproteobacteria; o__Rhizobiales	0	0	0	0	0	0	0	0	0	0	0	0	0	0	0	0	0	0	0	0	0	0	0	0	0	0	0	56	0	0	0	0	0	0	0
OTU428	d__Bacteria; p__Proteobacteria; c__Gammaproteobacteria	40	17	14	0	11	3	1	5	3	0	0	0	2	0	0	0	1	0	0	0	0	0	0	0	0	0	0	0	0	0	0	0	0	0	0
OTU429	d__Bacteria; p__Proteobacteria; c__Alphaproteobacteria; o__Rhizobiales; f__Bradyrhizobiaceae; g__Bosea; s__Bosea_lathyri	2	3	1	0	4	5	19	5	4	0	0	0	0	0	0	0	0	0	0	0	0	0	4	1	1	0	1	9	1	0	0	0	0	0	0
OTU43	d__Archaea	4	2	2	2	25	578	40	769	291	1	1	1	3	1	1	0	3	78	50	107	18	0	0	77	1	1	0	1	0	1	0	0	0	0	0
OTU430	d__Bacteria; p__Verrucomicrobia; c__Spartobacteria; g__Spartobacteria_genera_incertae_sedis	100	15	0	0	0	0	0	0	0	1	1	0	1	0	1	0	0	0	0	0	1	0	0	0	1	0	0	0	0	1	0	1	0	0	0
OTU431	d__Bacteria; p__Acidobacteria; c__Acidobacteria_Gp16	43	4	7	18	4	0	0	0	0	1	0	0	0	0	0	0	0	0	0	0	0	0	0	0	0	3	0	0	0	0	0	0	0	0	0
OTU432	d__Bacteria	0	0	0	0	0	0	1	1	0	0	0	0	43	12	0	0	0	0	0	1	0	0	0	0	0	0	0	0	0	0	0	0	0	0	0
OTU433	d__Bacteria	0	0	0	0	24	0	0	20	4	0	0	0	0	0	0	0	0	0	0	0	0	0	1	0	0	0	0	0	0	1	0	0	0	0	0
OTU434	d__Bacteria	0	0	23	0	2	0	0	0	0	0	0	0	0	0	0	0	0	0	0	0	32	0	0	0	0	0	0	0	0	0	0	0	0	0	0
OTU435	d__Bacteria	1	0	0	0	8	7	1	1	5	1	0	0	1	0	0	0	0	0	0	0	0	0	0	19	0	0	19	6	5	1	0	0	0	0	0
OTU436	d__Bacteria; p__Actinobacteria; c__Actinobacteria; o__Solirubrobacterales; f__Conexibacteraceae; g__Conexibacter; s__Conexibacter_arvalis	2	0	0	0	0	2	0	0	2	0	0	0	0	0	0	0	0	0	0	0	0	1	3	0	0	4	0	65	0	0	0	0	0	0	0
OTU437	d__Bacteria; p__Proteobacteria; c__Alphaproteobacteria; o__Caulobacterales; f__Caulobacteraceae	1	1	0	0	0	1	0	0	0	0	1	55	0	0	0	0	0	0	0	0	36	0	3	0	1	0	0	0	4	0	0	0	0	0	0
OTU438	d__Bacteria; p__Nitrospirae; c__Nitrospira; o__Nitrospirales; f__Nitrospiraceae; g__Nitrospira	15	6	20	0	1	0	1	0	0	0	0	0	0	5	0	0	0	1	1	0	0	0	0	0	0	0	0	0	0	0	0	0	0	0	0
OTU439	d__Archaea; p__Thaumarchaeota; o__Nitrososphaerales; f__Nitrososphaeraceae; g__Nitrososphaera; s__Nitrososphaera_viennensis	1	7	17	1	8	6	0	9	2	0	0	0	0	0	0	0	0	0	3	3	0	0	0	0	0	0	0	0	0	0	0	0	0	1	0
OTU44	d__Bacteria; p__Proteobacteria; c__Alphaproteobacteria; o__Sphingomonadales; f__Sphingomonadaceae; g__Sphingorhabdus; s__Sphingorhabdus_wooponensis	8	5	14	2	467	341	546	256	27	40	7	1	3	2	1	9	4	3	1	3	15	3	1	3	6	0	7	11	2	2	4	1	0	0	0
OTU440	d__Bacteria; p__Proteobacteria; c__Gammaproteobacteria; o__Alteromonadales; f__Shewanellaceae; g__Shewanella; s__Shewanella_xiamenensis	0	0	0	0	0	0	0	0	0	0	2	47	0	0	1	0	0	0	0	0	0	0	0	0	0	0	7	0	0	0	0	0	0	0	0
OTU441	d__Bacteria; p__Actinobacteria; c__Actinobacteria; o__Acidimicrobiales	0	0	4	0	38	16	0	0	0	0	0	1	0	0	0	1	4	1	0	0	1	0	0	0	1	0	0	0	0	0	0	0	0	0	0
OTU442	d__Bacteria	0	0	0	2	6	0	1	3	4	0	1	0	3	0	0	8	12	0	0	0	6	3	3	3	0	0	0	0	0	1	0	0	0	0	0
OTU443	d__Bacteria	0	0	0	1	1	11	2	27	1	1	0	0	0	0	0	0	0	0	10	0	0	0	0	0	0	0	0	0	0	0	0	0	0	0	0
OTU444	d__Bacteria; p__Verrucomicrobia; c__Subdivision3; g__Subdivision3_genera_incertae_sedis	22	2	7	0	0	0	0	0	0	0	0	0	0	0	0	0	0	1	0	0	0	0	0	0	0	28	10	0	0	0	0	0	0	0	0
OTU445	d__Bacteria; p__Actinobacteria; c__Actinobacteria	4	8	10	5	22	15	4	30	38	8	1	49	0	2	0	2	8	3	7	3	4	2	0	0	0	0	0	0	1	0	0	0	0	0	0
OTU446	d__Bacteria	0	0	0	0	6	3	0	3	1	10	1	0	10	3	0	0	0	0	3	3	2	0	0	0	0	0	0	0	0	0	0	0	0	0	0
OTU447	d__Bacteria; p__Actinobacteria; c__Actinobacteria	14	9	41	0	3	1	0	0	1	0	0	0	1	1	0	1	0	0	0	1	0	0	1	0	0	4	0	0	0	0	0	1	0	0	0
OTU448	d__Bacteria; p__Actinobacteria; c__Actinobacteria; o__Actinomycetales; f__Nocardiaceae; g__Nocardia	0	0	0	4	1	3	3	0	3	1	2	0	16	0	0	4	0	0	0	0	3	0	8	2	2	16	5	0	0	0	0	0	0	0	0
OTU449	d__Bacteria; p__Verrucomicrobia; c__Spartobacteria	5	0	1	0	0	0	0	0	0	0	0	0	0	0	0	0	0	0	0	0	0	0	0	0	0	0	38	0	0	0	0	0	0	0	0
OTU45	d__Bacteria; p__Bacteroidetes; c__Cytophagia; o__Cytophagales	0	1	4	1	16	23	6	43	4	3	2	2	483	142	0	1	4	3	71	1	1	53	840	15	2	23	1	2	1	2	1	0	0	0	0
OTU450	d__Bacteria	0	0	0	0	3	18	6	12	0	0	0	0	0	0	0	0	16	0	1	0	0	0	0	2	0	0	0	0	1	0	0	0	0	0	0
OTU451	d__Bacteria; p__Cyanobacteria/Chloroplast; c__Cyanobacteria	0	0	0	0	0	0	1	0	0	0	0	0	0	0	0	0	0	0	0	0	0	0	6	0	0	0	37	0	0	0	0	0	0	0	0
OTU452	d__Bacteria; p__Acidobacteria; c__Acidobacteria_Gp4; g__Gp4	81	106	64	0	3	1	0	0	1	0	0	0	0	1	1	0	0	1	1	0	0	0	1	0	0	0	0	0	0	0	1	0	0	0	0
OTU453	d__Bacteria; p__Actinobacteria; c__Actinobacteria	1	0	1	0	0	0	0	0	0	0	0	0	0	0	0	0	0	0	0	0	0	0	0	0	0	6	47	0	2	4	1	0	0	0	0
OTU454	d__Bacteria; p__Actinobacteria; c__Actinobacteria; o__Solirubrobacterales	0	2	8	18	0	0	0	0	2	0	3	0	12	6	0	0	0	8	1	0	0	0	4	0	1	0	0	0	0	1	0	0	0	0	0
OTU455	d__Bacteria; p__Actinobacteria; c__Actinobacteria	2	0	10	0	7	2	0	30	1	0	0	0	0	1	0	0	0	0	1	0	1	0	0	0	0	0	0	0	0	0	0	0	0	0	0
OTU456	d__Bacteria; p__Proteobacteria; c__Alphaproteobacteria; o__Rhodospirillales; f__Acetobacteraceae; g__Acidocella; s__Acidocella_aluminiidurans	0	0	1	0	0	0	0	0	0	0	0	0	0	0	0	0	0	0	0	0	1	0	0	0	0	29	0	0	0	0	0	25	0	0	0
OTU457	d__Bacteria; p__Actinobacteria; c__Actinobacteria; o__Solirubrobacterales	21	1	1	0	1	0	0	1	0	0	0	0	0	0	0	0	0	0	1	0	0	0	0	0	0	1	0	18	0	0	0	0	0	0	0
OTU458	d__Bacteria	4	9	27	0	1	0	0	0	0	1	0	0	0	0	0	0	0	0	0	0	0	0	0	0	0	0	0	0	0	0	0	0	0	0	0
OTU459	d__Bacteria; p__Proteobacteria; c__Gammaproteobacteria; o__Xanthomonadales; f__Sinobacteraceae; g__Steroidobacter	20	25	20	0	1	0	0	0	0	1	0	0	0	1	0	0	0	0	1	0	0	0	3	1	0	0	0	0	0	0	0	0	0	0	0
OTU46	d__Bacteria	3	0	2	8	3	9	4	12	8	9	34	2	704	10	12	4	7	365	439	124	19	6	13	187	4	0	1	3	4	1	0	0	0	0	1
OTU460	d__Bacteria	0	0	0	0	0	0	0	0	9	13	0	0	24	0	0	0	0	0	5	0	2	0	0	0	0	0	0	1	0	0	0	0	0	0	0
OTU461	d__Bacteria	0	1	40	0	0	0	0	0	0	0	0	0	0	0	0	0	0	0	0	0	0	0	0	0	0	0	0	0	0	0	0	0	0	0	0
OTU462	d__Bacteria	4	2	0	0	35	9	0	0	0	0	0	1	0	0	0	0	0	0	0	0	0	0	0	0	0	0	0	0	0	0	0	0	0	0	0
OTU463	d__Bacteria; p__Bacteroidetes; c__Sphingobacteriia; o__Sphingobacteriales; f__Sphingobacteriaceae; g__Olivibacter; s__Olivibacter_soli	3	0	0	0	0	0	0	0	0	0	0	0	36	1	0	0	0	1	0	5	2	0	0	0	0	0	0	0	0	0	0	0	0	0	0
OTU464	d__Bacteria; p__Firmicutes; c__Bacilli; o__Bacillales	0	0	0	0	0	0	0	1	1	0	0	2	0	0	1	0	0	0	0	0	1	0	2	0	0	39	0	0	0	0	0	0	0	0	0
OTU465	d__Bacteria; p__Proteobacteria; c__Gammaproteobacteria; o__Xanthomonadales; f__Xanthomonadaceae	0	0	0	0	0	0	0	0	0	0	0	62	1	0	0	0	0	0	0	0	0	0	0	0	0	0	0	0	0	0	0	0	0	0	0
OTU466	d__Bacteria; p__Proteobacteria; c__Alphaproteobacteria	0	5	1	0	5	0	0	0	1	0	0	0	0	0	0	0	0	0	0	0	0	0	10	0	0	20	0	0	0	0	0	0	0	0	0
OTU467	d__Bacteria; p__Proteobacteria; c__Gammaproteobacteria	0	0	0	31	7	1	0	0	0	0	0	0	0	0	0	0	0	0	0	0	0	0	0	0	0	0	0	0	0	0	0	0	0	0	0
OTU468	d__Bacteria; p__Bacteroidetes; c__Cytophagia; o__Cytophagales; g__Ohtaekwangia	18	10	6	26	2	0	0	1	0	0	0	0	0	0	0	0	1	0	0	1	0	0	0	1	0	0	0	0	0	0	0	0	0	0	0
OTU469	d__Bacteria; p__Actinobacteria; c__Actinobacteria; o__Actinomycetales	0	0	0	0	7	29	1	13	2	0	0	0	0	0	0	0	0	0	1	0	0	0	0	0	0	0	0	0	0	0	0	0	0	0	0
OTU47	d__Bacteria; p__Acidobacteria; c__Acidobacteria_Gp6; g__Gp6	595	272	249	134	62	10	6	16	6	11	4	3	378	804	1	4	3	145	206	6	13	1	7	4	1	2	16	1	7	4	3	0	0	0	1
OTU470	d__Bacteria	37	5	0	0	0	0	0	0	0	0	0	0	0	0	0	0	0	0	0	0	0	0	0	0	0	0	37	0	0	0	1	0	0	1	0
OTU471	d__Bacteria; p__Proteobacteria; c__Alphaproteobacteria; o__Rhodobacterales; f__Rhodobacteraceae	0	0	0	0	0	0	3	0	0	0	0	0	0	0	0	0	0	0	1	0	0	0	0	0	0	0	40	0	0	1	0	0	0	0	0
OTU472	d__Bacteria; p__Proteobacteria; c__Deltaproteobacteria; o__Myxococcales	10	2	1	1	2	8	13	10	9	9	5	0	4	0	0	0	0	0	0	0	0	0	0	1	0	0	0	1	0	2	0	0	0	0	0
OTU473	d__Bacteria; p__Proteobacteria; c__Alphaproteobacteria; o__Rhodospirillales	5	6	3	1	0	11	1	31	1	0	0	0	1	1	0	1	0	0	1	2	0	0	0	1	0	0	0	0	0	0	0	0	0	0	0
OTU474	d__Bacteria; p__Proteobacteria; c__Deltaproteobacteria; o__Myxococcales	4	7	7	35	0	0	0	0	2	1	0	0	0	2	0	0	0	0	0	0	0	0	0	0	0	0	0	0	0	0	0	0	0	0	0
OTU475	d__Bacteria	0	0	0	0	6	6	4	9	5	6	0	0	0	0	0	0	0	0	1	1	0	0	0	2	0	0	0	0	0	0	0	0	0	0	0
OTU476	d__Bacteria; p__Acidobacteria; c__Acidobacteria_Gp3; g__Gp3	0	7	37	0	1	0	0	0	0	0	0	0	1	0	0	0	0	1	0	0	0	0	0	1	0	0	0	0	0	0	0	0	0	0	0
OTU477	d__Bacteria; p__Proteobacteria; c__Gammaproteobacteria; o__Xanthomonadales; f__Xanthomonadaceae	0	0	0	0	0	0	0	0	0	0	0	37	0	0	0	0	0	0	0	0	0	0	0	2	0	0	0	0	0	0	0	0	0	0	0
OTU478	d__Bacteria; p__Proteobacteria; c__Alphaproteobacteria; o__Rhodobacterales; f__Rhodobacteraceae; g__Paracoccus; s__Paracoccus_marcusii	1	0	0	0	9	3	0	2	5	0	0	0	0	1	0	1	0	0	0	0	33	0	0	2	0	6	0	1	15	0	0	0	0	0	0
OTU479	d__Bacteria; p__Planctomycetes; c__Planctomycetia; o__Planctomycetales; f__Planctomycetaceae; g__Zavarzinella; s__Zavarzinella_formosa	16	1	39	0	2	1	0	0	1	0	0	0	0	0	0	0	0	0	0	0	0	0	0	0	0	0	0	1	0	0	0	0	0	0	0
OTU48	d__Bacteria; p__Proteobacteria; c__Alphaproteobacteria; o__Rhodospirillales; g__Reyranella	13	10	52	9	57	142	35	795	229	221	6	4	3	7	39	8	273	4	79	17	3	4	35	21	16	14	0	1	1	2	3	0	0	0	0
OTU480	d__Bacteria; p__Acidobacteria; c__Acidobacteria_Gp6; g__Gp6	23	25	30	0	4	2	1	0	0	0	0	0	1	0	0	0	0	0	0	0	0	0	0	0	0	0	0	0	0	0	0	0	0	0	0
OTU481	d__Bacteria	0	0	0	0	2	0	0	0	0	0	0	0	1	12	0	0	1	16	0	0	23	0	0	0	0	0	0	0	0	0	0	0	0	0	0
OTU482	d__Bacteria; p__Bacteroidetes; c__Cytophagia; o__Cytophagales; f__Cytophagaceae; g__Dyadobacter	0	6	0	0	6	1	4	0	0	0	0	0	0	0	0	0	0	0	0	0	0	0	1	0	0	0	0	0	0	0	0	0	0	0	50
OTU483	d__Bacteria; p__Acidobacteria; c__Acidobacteria_Gp16; g__Gp16	0	0	0	0	18	0	0	0	0	0	0	0	0	0	0	0	0	0	0	0	0	0	0	0	0	2	15	0	0	0	0	0	0	0	0
OTU484	d__Bacteria; p__Proteobacteria; c__Gammaproteobacteria; o__Xanthomonadales; f__Xanthomonadaceae	11	49	7	0	8	1	0	2	0	0	0	0	0	2	0	0	0	0	1	0	0	0	0	0	0	0	0	0	1	0	0	0	3	0	0
OTU485	d__Bacteria; p__Armatimonadetes	0	2	4	22	13	0	0	0	0	0	0	0	0	0	0	1	0	0	0	0	0	0	0	0	0	0	7	0	1	0	0	0	0	0	0
OTU486	d__Bacteria	0	0	0	0	0	0	0	0	0	0	1	0	0	0	1	0	25	0	0	0	0	0	10	0	0	0	0	0	0	0	0	0	0	0	0
OTU487	d__Bacteria; p__Proteobacteria; c__Alphaproteobacteria; o__Rhizobiales; f__Methylobacteriaceae	0	4	0	0	0	0	3	0	0	0	0	0	0	0	0	0	0	0	0	0	0	0	24	0	0	0	9	0	0	1	0	0	0	0	0
OTU488	d__Bacteria	0	0	0	0	0	0	0	16	14	0	1	0	0	0	0	0	0	2	3	0	6	0	0	0	0	0	0	0	0	0	0	0	0	0	0
OTU489	d__Bacteria	1	9	19	0	17	15	1	5	0	0	0	0	0	0	0	0	0	0	0	0	0	0	0	0	0	0	0	0	0	0	0	0	0	0	0
OTU49	d__Bacteria	4	13	70	1178	317	96	57	331	75	60	9	2	8	7	1	3	0	50	9	3	2	2	3	6	0	0	2	3	5	2	0	0	0	0	0
OTU490	d__Bacteria; p__Actinobacteria; c__Actinobacteria	14	2	16	0	6	1	0	0	0	0	0	0	0	0	0	1	0	0	1	0	1	0	0	2	0	1	0	32	0	0	0	0	0	0	0
OTU491	d__Bacteria; p__Chloroflexi; c__Anaerolineae; o__Anaerolineales; f__Anaerolineaceae	0	36	0	1	0	1	0	0	0	0	0	1	0	0	0	0	0	0	0	0	0	0	0	0	0	0	0	0	0	0	0	0	0	0	0
OTU492	d__Bacteria; p__Proteobacteria; c__Betaproteobacteria	7	4	2	0	0	1	0	0	0	0	0	0	0	0	0	1	0	0	0	0	0	0	3	6	0	2	33	0	0	0	0	0	0	0	0
OTU493	d__Bacteria; p__Proteobacteria; c__Alphaproteobacteria; o__Rhodospirillales; f__Acetobacteraceae; g__Belnapia	0	0	1	0	0	1	2	0	0	0	0	0	0	0	0	0	0	0	0	0	2	0	2	0	0	0	3	39	0	0	0	0	0	0	0
OTU494	d__Bacteria; p__Proteobacteria; c__Alphaproteobacteria	1	4	11	0	0	0	0	0	0	27	0	0	0	0	0	0	0	0	0	0	0	0	0	1	0	0	0	0	0	0	0	0	0	3	0
OTU495	d__Bacteria	1	1	23	0	18	4	3	0	2	0	0	0	0	0	0	0	0	0	0	0	0	0	0	0	0	0	0	0	0	0	0	0	0	0	0
OTU496	d__Bacteria; p__Proteobacteria; c__Betaproteobacteria; o__Burkholderiales; f__Alcaligenaceae	5	4	0	0	0	1	0	5	0	0	0	31	0	0	0	0	0	0	0	9	0	0	0	0	0	0	0	0	0	0	0	0	0	0	0
OTU497	d__Bacteria; p__Proteobacteria; c__Alphaproteobacteria; o__Rhodospirillales; f__Rhodospirillaceae	0	0	0	0	0	0	1	0	0	0	0	0	0	0	0	0	0	0	0	0	0	0	28	19	1	0	0	0	0	0	0	0	0	0	0
OTU498	d__Bacteria; p__Actinobacteria; c__Actinobacteria; o__Actinomycetales	0	0	0	0	0	1	4	5	19	2	1	0	2	0	0	0	0	0	15	0	1	0	0	0	0	0	0	0	0	0	0	0	0	0	0
OTU499	d__Bacteria; p__Actinobacteria; c__Actinobacteria; o__Acidimicrobiales; f__Acidimicrobiaceae; g__Ilumatobacter	1	0	0	0	1	0	0	5	0	4	0	0	3	0	0	0	0	0	7	0	0	0	0	12	0	0	0	0	0	0	0	0	0	0	0
OTU5	d__Bacteria; p__Actinobacteria; c__Actinobacteria; o__Actinomycetales; f__Pseudonocardiaceae; g__Amycolatopsis; s__Amycolatopsis_azurea	19	25	72	35	69	256	235	537	1817	5109	1027	24	99	278	1012	759	46	237	106	28	183	10348	81	551	2392	13	20	73	4806	42	10	3	3	1	3
OTU50	d__Bacteria; p__Actinobacteria; c__Actinobacteria; o__Actinomycetales; f__Pseudonocardiaceae	23	17	26	373	45	34	19	53	114	78	18	23	1484	242	17	32	183	157	126	125	100	27	27	34	28	4	4	4	32	4	2	0	0	0	0
OTU500	d__Bacteria; p__Actinobacteria; c__Actinobacteria; o__Gaiellales; f__Gaiellaceae; g__Gaiella; s__Gaiella_occulta	23	14	54	0	13	1	1	0	1	1	1	0	0	0	0	0	0	1	1	0	0	1	0	0	0	0	5	0	0	0	0	0	0	0	0
OTU501	d__Bacteria; p__Actinobacteria; c__Actinobacteria	0	0	0	0	0	0	0	0	2	0	0	0	0	0	1	0	6	16	10	4	0	1	1	0	0	0	0	0	0	0	0	0	0	0	0
OTU502	d__Bacteria; p__Proteobacteria; c__Deltaproteobacteria	0	0	3	0	10	4	0	0	0	0	0	0	0	0	0	18	0	0	0	0	0	0	0	0	0	0	0	0	0	0	0	0	0	0	0
OTU503	d__Bacteria	26	11	5	1	0	0	0	1	0	0	0	0	0	0	0	0	0	0	1	0	0	0	0	0	0	2	0	0	0	0	0	0	0	0	0
OTU504	d__Bacteria; p__Actinobacteria	4	7	9	0	0	1	1	1	12	1	1	3	30	0	0	1	0	0	0	0	0	0	0	0	0	0	0	0	0	0	0	0	0	0	0
OTU505	d__Bacteria; p__Proteobacteria; c__Betaproteobacteria; o__Burkholderiales; f__Burkholderiaceae; g__Lautropia; s__Lautropia_mirabilis	0	0	0	0	0	0	0	0	0	0	0	27	0	0	0	0	0	0	0	0	0	0	0	0	0	24	0	0	0	0	0	0	0	0	0
OTU506	d__Bacteria	0	0	0	2	5	16	6	7	2	0	0	0	0	0	0	0	0	0	1	0	0	0	0	0	0	0	0	0	0	0	0	0	0	0	0
OTU507	d__Bacteria; p__Actinobacteria; c__Actinobacteria; o__Actinomycetales; f__Dietziaceae; g__Dietzia	0	0	0	0	1	0	0	0	3	1	0	0	0	0	0	0	0	0	0	0	0	0	0	0	0	0	0	0	43	0	0	0	0	0	0
OTU508	d__Bacteria; p__Proteobacteria; c__Alphaproteobacteria; o__Rhizobiales; f__Hyphomicrobiaceae; g__Rhodoplanes; s__Rhodoplanes_piscinae	5	2	9	0	11	5	12	17	6	2	0	0	1	3	0	0	0	1	4	0	0	2	0	0	0	0	0	0	0	0	0	0	0	0	0
OTU509	d__Bacteria; p__Proteobacteria; c__Gammaproteobacteria; o__Pseudomonadales; f__Moraxellaceae; g__Acinetobacter	0	0	1	0	4	0	1	5	1	0	3	1	0	10	0	0	0	1	0	0	0	0	0	1	0	0	51	0	1	0	4	0	13	0	0
OTU51	d__Bacteria; p__Actinobacteria; c__Actinobacteria	18	33	48	227	93	116	24	91	56	88	75	194	126	50	4	25	29	78	102	40	69	8	80	14	4	10	35	19	11	4	3	1	0	0	1
OTU510	d__Bacteria; p__Planctomycetes; c__Planctomycetia	0	4	30	2	19	11	0	3	21	0	0	1	1	0	0	0	0	0	19	0	0	0	0	0	0	0	0	0	0	0	0	0	0	1	0
OTU511	d__Bacteria; p__candidate_division_WPS-1	38	25	51	0	2	1	0	0	0	0	0	0	0	0	0	0	0	0	0	0	0	0	0	0	0	0	0	0	0	0	0	0	0	0	0
OTU512	d__Bacteria; p__Planctomycetes; c__Planctomycetia; o__Planctomycetales; f__Planctomycetaceae	0	0	9	0	0	0	0	0	0	0	0	0	0	0	0	0	0	0	0	0	0	0	0	0	0	0	0	0	1	17	0	0	0	0	0
OTU513	d__Bacteria; p__Actinobacteria; c__Actinobacteria; o__Actinomycetales; f__Pseudonocardiaceae; g__Actinomycetospora	0	2	0	0	0	0	0	1	1	1	2	0	10	0	1	0	0	0	1	0	8	0	3	3	15	19	5	0	6	0	0	0	0	0	0
OTU514	d__Bacteria; p__Chlamydiae; c__Chlamydiia; o__Chlamydiales	0	0	0	0	0	0	0	0	0	1	0	24	0	0	0	0	0	18	0	0	0	0	0	0	0	0	0	0	0	0	0	0	0	0	0
OTU515	d__Bacteria; p__Acidobacteria; c__Acidobacteria_Gp16	3	3	45	0	2	1	0	0	0	0	0	0	0	0	0	0	0	0	0	0	0	0	2	0	0	0	0	0	0	0	0	0	0	0	0
OTU516	d__Bacteria; p__Gemmatimonadetes; c__Gemmatimonadetes; o__Gemmatimonadales; f__Gemmatimonadaceae; g__Gemmatimonas; s__Gemmatimonas_aurantiaca	0	2	0	0	0	0	0	0	0	0	0	0	0	0	0	0	0	0	1	0	0	0	0	0	0	0	35	0	0	0	0	0	0	0	0
OTU517	d__Bacteria; p__Proteobacteria; c__Gammaproteobacteria	11	6	20	0	2	1	3	0	2	2	0	0	0	20	0	0	0	1	1	0	1	0	0	0	0	27	0	0	2	0	0	0	0	0	0
OTU518	d__Bacteria; p__Bacteroidetes; c__Cytophagia; o__Cytophagales; g__Ohtaekwangia	70	20	2	0	3	0	0	0	0	2	0	0	0	0	0	0	0	0	0	0	1	0	0	0	0	0	0	0	0	0	0	0	0	0	0
OTU519	d__Bacteria; p__candidate_division_WPS-1; g__WPS-1_genera_incertae_sedis	0	0	34	0	0	0	0	0	0	0	0	0	0	0	0	0	0	0	0	0	0	0	0	0	0	0	0	0	0	0	1	0	0	0	0
OTU52	d__Bacteria; p__Proteobacteria; c__Gammaproteobacteria; o__Pseudomonadales; f__Pseudomonadaceae; g__Pseudomonas; s__Pseudomonas_zhaodongensis	1	5	1	3	1	2	2	5	6	6	0	1	1	2	0	1	5	2	5	1	5	3	2	500	1	1	0	0	2	0	3	1	0	0	0
OTU520	d__Bacteria; p__Actinobacteria; c__Actinobacteria; o__Actinomycetales	0	0	0	0	1	0	0	0	0	0	0	1	26	37	1	0	0	0	0	0	0	0	1	0	0	0	0	0	0	0	0	0	0	0	0
OTU521	d__Bacteria	0	4	3	0	24	1	0	1	0	0	0	0	0	0	0	0	0	1	0	0	0	0	0	0	0	0	0	0	0	0	0	0	0	0	0
OTU522	d__Bacteria	0	0	0	0	0	0	0	0	0	0	0	0	0	1	0	0	0	0	0	0	0	0	0	0	0	0	28	0	0	0	0	0	0	0	0
OTU523	d__Bacteria; p__Proteobacteria; c__Alphaproteobacteria; o__Sphingomonadales; f__Sphingomonadaceae; g__Sphingomonas; s__Sphingomonas_aurantiaca	1	0	1	0	0	2	2	0	0	0	2	0	0	0	0	1	0	0	0	0	7	0	6	0	0	0	14	0	0	0	0	0	0	0	0
OTU524	d__Bacteria	20	39	0	0	2	0	8	0	0	0	0	1	2	0	0	0	0	0	0	0	0	0	0	0	0	0	0	1	0	0	0	0	0	0	0
OTU525	d__Bacteria; p__Actinobacteria; c__Actinobacteria	0	2	8	0	8	10	1	25	16	2	0	0	1	0	0	0	1	0	5	0	12	0	0	0	0	0	0	1	0	0	0	0	0	0	0
OTU526	d__Bacteria	0	2	6	3	9	8	4	2	1	1	0	0	0	2	0	0	3	6	0	0	0	4	0	3	0	0	0	0	0	0	0	1	0	0	0
OTU527	d__Bacteria; p__Planctomycetes; c__Planctomycetia; o__Planctomycetales; f__Planctomycetaceae	0	0	3	0	1	2	0	15	0	1	0	0	0	0	0	0	0	0	4	0	0	0	0	0	0	0	0	0	0	0	0	0	0	14	0
OTU528	d__Bacteria; p__Proteobacteria; c__Deltaproteobacteria; o__Myxococcales; f__Labilitrichaceae; g__Labilithrix; s__Labilithrix_luteola	4	0	1	0	1	0	0	0	0	0	1	0	0	3	0	0	1	0	0	0	0	0	0	0	0	33	0	0	0	0	0	0	0	0	0
OTU529	d__Bacteria; p__Proteobacteria; c__Gammaproteobacteria; o__Enterobacteriales; f__Enterobacteriaceae	2	0	0	0	2	0	0	2	0	0	0	0	0	4	0	0	0	5	1	0	3	5	0	2	0	2	1	0	2	0	0	0	0	1	41
OTU53	d__Bacteria; p__Proteobacteria; c__Betaproteobacteria; o__Burkholderiales; f__Comamonadaceae	10	10	6	41	30	19	13	12	11	5	11	133	20	24	22	11	36	77	6	29	69	19	33	16	71	44	45	29	16	11	19	195	123	96	184
OTU530	d__Bacteria; p__Proteobacteria; c__Alphaproteobacteria; o__Rhizobiales	1	8	19	0	2	0	0	0	0	2	0	0	0	0	0	0	0	1	0	0	0	0	0	0	0	0	0	0	0	0	0	0	0	0	0
OTU531	d__Bacteria; p__Planctomycetes; c__Planctomycetia; o__Planctomycetales; f__Planctomycetaceae	0	0	3	0	2	0	0	26	0	0	0	0	0	0	0	0	0	0	0	0	0	0	0	0	0	0	0	0	0	0	0	0	0	0	0
OTU532	d__Bacteria; p__Proteobacteria; c__Betaproteobacteria; o__Burkholderiales; f__Burkholderiaceae; g__Burkholderia; s__Burkholderia_tuberum	0	0	0	0	0	1	2	0	9	0	1	0	0	22	0	0	0	0	0	0	0	0	0	0	0	0	0	0	0	0	0	0	0	0	0
OTU533	d__Bacteria; p__Gemmatimonadetes; c__Gemmatimonadetes; o__Gemmatimonadales; f__Gemmatimonadaceae; g__Gemmatimonas; s__Gemmatimonas_aurantiaca	26	2	0	0	0	0	0	0	0	0	0	0	0	1	0	0	0	0	0	0	0	0	0	0	0	0	0	0	0	0	0	0	0	0	0
OTU534	d__Bacteria	1	2	8	42	4	0	0	0	0	1	0	0	0	0	1	0	0	0	0	0	0	0	0	0	0	0	0	0	0	0	0	0	0	0	0
OTU535	d__Bacteria; p__Proteobacteria; c__Betaproteobacteria; o__Burkholderiales; f__Oxalobacteraceae; g__Pseudoduganella; s__Pseudoduganella_violaceinigra	2	10	17	0	5	0	1	4	0	1	1	0	0	9	0	1	0	1	0	0	0	0	0	1	0	0	0	0	0	0	0	0	0	0	0
OTU536	d__Bacteria; p__Proteobacteria; c__Alphaproteobacteria; o__Rhizobiales	1	1	9	0	0	4	0	5	5	11	0	0	12	6	0	0	0	0	3	2	2	0	0	0	0	1	1	0	0	0	0	0	0	0	0
OTU537	d__Bacteria; p__Acidobacteria; c__Acidobacteria_Gp3; g__Gp3	0	0	8	0	4	15	3	4	1	5	0	0	0	0	0	0	0	0	0	0	0	0	0	0	0	0	0	0	0	0	0	0	0	0	0
OTU538	d__Bacteria; p__Proteobacteria; c__Betaproteobacteria	44	33	3	0	2	1	3	0	0	0	0	0	0	4	1	0	0	0	1	1	0	0	0	0	0	0	0	0	1	30	0	0	0	0	0
OTU539	d__Bacteria; p__Proteobacteria; c__Alphaproteobacteria; o__Rhizobiales; f__Rhizobiales_incertae_sedis; g__Vasilyevaea; s__Vasilyevaea_mishustinii	16	3	5	0	3	0	0	1	0	0	0	0	0	6	0	0	1	0	0	0	0	0	4	0	0	13	48	0	0	15	0	0	0	0	39
OTU54	d__Bacteria; p__Actinobacteria; c__Actinobacteria; o__Acidimicrobiales	1	1	27	92	158	537	58	227	216	96	7	4	126	94	3	4	45	71	210	9	28	5	44	10	3	1	4	4	3	0	2	0	0	0	0
OTU540	d__Bacteria; p__Actinobacteria; c__Actinobacteria; o__Actinomycetales; f__Nocardiaceae; g__Nocardia	0	0	0	0	0	2	0	3	7	4	0	0	1	0	0	0	0	0	1	0	0	0	0	0	0	0	0	0	20	0	0	0	0	0	0
OTU541	d__Bacteria	0	28	30	0	0	0	0	0	0	1	0	0	0	0	0	1	0	0	1	0	0	0	0	0	0	0	0	0	0	1	0	0	0	0	0
OTU542	d__Bacteria	0	1	27	0	0	1	0	0	0	0	0	0	0	0	0	0	0	0	0	0	0	0	1	0	0	0	0	0	0	0	0	0	0	0	0
OTU543	d__Bacteria; p__Acidobacteria; c__Acidobacteria_Gp7; g__Gp7	7	21	3	0	0	0	0	0	0	0	0	0	0	5	0	0	0	0	0	0	0	0	1	0	0	0	0	0	0	0	0	0	0	0	0
OTU544	d__Bacteria; p__Latescibacteria; g__Latescibacteria_genera_incertae_sedis	19	57	23	0	0	1	0	0	0	0	0	0	0	0	0	0	0	0	0	0	0	1	1	1	0	0	0	0	0	0	0	0	0	0	0
OTU545	d__Bacteria; p__Planctomycetes; c__Planctomycetia; o__Planctomycetales; f__Planctomycetaceae	27	17	3	0	0	0	0	0	0	0	0	0	0	0	0	0	0	0	0	0	0	0	0	0	0	0	0	0	0	0	0	0	0	0	0
OTU546	d__Bacteria	0	0	0	0	0	0	0	0	0	0	0	0	0	0	0	0	0	21	0	0	0	0	0	0	14	0	0	0	0	0	0	0	0	0	0
OTU547	d__Bacteria; p__Acidobacteria; c__Acidobacteria_Gp17; g__Gp17	20	10	0	0	0	0	0	0	0	0	0	0	0	0	0	0	0	0	0	0	0	0	0	0	0	0	0	0	0	0	0	0	0	0	0
OTU548	d__Bacteria	0	0	0	0	0	0	0	1	0	0	0	0	0	0	0	0	0	0	9	0	19	0	3	3	0	0	0	0	0	0	0	0	0	0	0
OTU549	d__Bacteria; p__Bacteroidetes; c__Cytophagia; o__Cytophagales; f__Cytophagaceae; g__Adhaeribacter; s__Adhaeribacter_aerophilus	1	13	2	0	6	2	2	0	0	0	0	0	0	0	0	0	0	0	0	0	0	0	0	0	0	0	24	3	0	0	0	0	0	0	0
OTU55	d__Bacteria	14	115	310	570	507	531	165	144	38	96	12	2	81	67	5	12	8	149	360	7	20	6	9	5	1	2	4	4	4	3	1	0	1	0	0
OTU550	d__Bacteria; p__Gemmatimonadetes; c__Gemmatimonadetes; o__Gemmatimonadales; f__Gemmatimonadaceae; g__Gemmatimonas; s__Gemmatimonas_aurantiaca	6	41	11	0	0	0	0	0	0	0	0	0	0	0	0	0	0	0	0	0	0	0	0	1	0	0	0	1	0	0	0	0	0	0	0
OTU551	d__Bacteria; p__Bacteroidetes; c__Sphingobacteriia; o__Sphingobacteriales; f__Chitinophagaceae	0	0	0	0	0	0	1	0	0	0	0	0	0	0	0	0	0	0	0	0	0	0	0	0	0	13	21	0	0	0	0	0	0	0	0
OTU552	d__Bacteria	24	17	5	0	0	0	0	0	0	0	0	0	0	0	0	0	0	0	0	0	0	0	0	0	0	0	0	0	0	0	0	0	0	0	0
OTU553	d__Bacteria; p__Verrucomicrobia; c__Subdivision3	4	14	8	0	0	0	0	0	0	0	1	0	0	0	0	0	0	0	0	0	0	0	0	0	0	0	0	0	0	0	0	0	0	0	0
OTU554	d__Bacteria	0	0	4	26	14	6	0	0	0	0	0	0	0	0	0	0	0	0	0	0	0	0	0	0	0	0	0	0	0	0	0	0	0	0	0
OTU555	d__Bacteria	3	16	15	0	0	0	0	0	0	0	0	0	0	0	0	0	0	0	0	0	0	0	0	38	0	0	0	0	0	0	0	0	0	0	0
OTU556	d__Bacteria; p__Proteobacteria; c__Gammaproteobacteria; o__Pseudomonadales; f__Pseudomonadaceae; g__Pseudomonas	26	25	4	3	69	84	127	219	41	79	7	64	25	16	0	9	15	27	30	3	221	13	14	4	11	37	16	41	3	1	3	0	24	0	0
OTU557	d__Bacteria; p__Actinobacteria; c__Actinobacteria; o__Actinomycetales; f__Thermomonosporaceae	14	6	6	19	0	0	0	1	2	8	1	0	2	0	0	3	1	0	1	5	5	0	0	0	11	0	0	0	1	2	0	0	0	0	0
OTU558	d__Bacteria; p__Proteobacteria; c__Alphaproteobacteria; o__Sphingomonadales; f__Sphingomonadaceae; g__Rhizorhapis; s__Rhizorhapis_suberifaciens	18	8	6	0	0	1	0	0	0	0	0	0	0	0	0	0	0	0	0	0	0	0	0	0	0	0	0	0	0	0	0	0	0	0	0
OTU559	d__Bacteria; p__Proteobacteria; c__Betaproteobacteria; o__Rhodocyclales; f__Rhodocyclaceae	69	6	4	0	0	0	1	0	1	0	0	0	0	2	0	0	0	1	0	0	5	0	0	0	1	18	0	0	0	0	0	0	0	0	0
OTU56	d__Bacteria; p__Acidobacteria	0	1	6	94	46	260	48	22	45	14	235	1	517	85	0	4	46	4	16	1	0	1	1	1	2	0	0	0	1	1	1	1	0	0	0
OTU560	d__Bacteria	0	0	3	24	2	1	0	0	0	0	0	1	0	0	0	0	0	0	0	0	0	0	0	0	0	0	0	0	0	0	0	0	0	0	0
OTU561	d__Bacteria; p__Acidobacteria; c__Acidobacteria_Gp17; g__Gp17	23	17	10	0	4	0	0	0	0	1	0	0	0	0	0	0	0	0	0	0	0	0	0	0	0	0	0	0	0	0	0	0	0	0	0
OTU562	d__Bacteria; p__Proteobacteria; c__Gammaproteobacteria; o__Enterobacteriales; f__Enterobacteriaceae; g__Serratia; s__Serratia_proteamaculans	0	4	1	0	9	0	0	0	1	0	0	0	0	2	0	1	0	3	0	0	0	0	0	0	0	0	0	0	0	0	1	0	1	0	0
OTU563	d__Bacteria; p__Bacteroidetes	0	0	0	50	0	0	0	0	0	0	0	0	0	0	0	0	0	0	0	0	0	0	0	0	0	0	0	0	0	0	0	0	0	0	0
OTU564	d__Bacteria; p__Verrucomicrobia; c__Spartobacteria	27	17	24	0	1	0	0	0	0	0	0	0	0	0	0	0	0	0	1	0	0	0	0	0	0	0	0	0	0	0	0	0	0	0	0
OTU565	d__Bacteria; p__Acidobacteria; c__Acidobacteria_Gp6; g__Gp6	19	13	15	0	0	2	0	0	1	0	0	0	0	0	0	0	0	1	0	0	0	0	0	0	0	0	0	0	0	0	0	0	0	0	0
OTU566	d__Bacteria; p__Acidobacteria; c__Acidobacteria_Gp6; g__Gp6	65	67	3	0	0	0	0	0	0	2	0	0	0	2	0	0	0	0	0	0	0	0	0	2	0	0	1	0	0	0	0	0	0	0	0
OTU567	d__Bacteria	0	0	0	0	0	1	0	0	15	0	1	41	0	1	0	0	2	0	1	0	2	0	2	0	0	0	0	0	1	1	0	0	0	0	0
OTU568	d__Bacteria	5	1	34	0	4	0	0	0	0	0	0	0	0	0	0	0	0	0	0	0	0	0	0	0	0	0	0	0	0	0	0	0	0	0	0
OTU569	d__Bacteria; p__candidate_division_WPS-1	7	16	22	0	2	1	1	1	0	0	0	0	0	0	0	0	0	0	0	0	0	0	0	0	0	0	0	0	0	0	0	0	0	0	0
OTU57	d__Bacteria; p__Actinobacteria; c__Actinobacteria; o__Actinomycetales; f__Microbacteriaceae	7	3	3	1	6	2	0	6	2	4	2	4	2	8	2	6	2	0	6	0	7	2	25	12	3	22	344	82	9	459	6	0	0	0	0
OTU570	d__Bacteria; p__Proteobacteria; c__Gammaproteobacteria; o__Pseudomonadales; f__Moraxellaceae	1	0	1	0	1	0	0	0	2	0	0	3	1	0	0	0	0	0	0	0	0	0	0	1	0	0	0	0	2	3	1	0	0	0	29
OTU571	d__Bacteria	0	0	0	0	25	1	0	0	0	0	0	0	0	0	0	0	0	0	0	0	0	0	0	0	0	0	0	0	0	0	0	0	0	0	0
OTU572	d__Bacteria; p__Proteobacteria; c__Betaproteobacteria; o__Neisseriales; f__Neisseriaceae	0	0	0	1	0	1	0	0	0	0	0	14	0	0	1	0	0	0	0	0	0	0	0	0	0	0	0	0	0	0	0	5	23	0	0
OTU573	d__Bacteria; p__Acidobacteria; c__Acidobacteria_Gp6; g__Gp6	88	134	131	10	58	101	9	20	6	2	5	4	3	19	0	0	2	0	2	1	1	6	22	2	1	32	14	48	3	13	2	0	0	0	0
OTU574	d__Bacteria	0	0	0	15	17	0	0	0	1	0	0	0	0	1	0	0	0	0	0	0	0	0	0	0	0	0	0	0	0	0	0	0	0	0	0
OTU575	d__Bacteria; p__Acidobacteria; c__Acidobacteria_Gp1; g__Gp1	0	0	0	0	0	0	0	0	0	0	0	0	0	24	0	0	0	0	0	0	0	0	0	0	0	0	0	0	0	0	0	0	0	0	0
OTU576	d__Bacteria; p__Actinobacteria; c__Actinobacteria; o__Actinomycetales	1	15	9	0	0	0	0	0	0	0	0	0	0	0	0	0	0	0	0	0	0	0	0	0	0	0	0	0	0	0	0	0	0	0	0
OTU577	d__Bacteria	0	0	0	0	22	3	0	0	0	0	0	0	0	1	0	0	0	0	0	0	0	0	0	0	0	0	0	1	0	0	1	0	0	0	0
OTU578	d__Bacteria; p__Acidobacteria; c__Acidobacteria_Gp2; g__Gp2	0	0	0	0	37	2	0	1	0	0	0	0	0	0	0	0	0	0	0	0	0	0	0	0	0	0	0	0	0	0	0	0	0	0	0
OTU579	d__Bacteria; p__Actinobacteria; c__Actinobacteria	0	0	15	1	11	5	0	11	3	1	0	0	0	0	0	0	0	0	0	0	0	0	0	0	0	0	0	0	0	0	0	0	0	0	0
OTU58	d__Bacteria; p__Actinobacteria; c__Actinobacteria; o__Actinomycetales; f__Streptomycetaceae; g__Streptomyces	23	59	17	124	21	21	46	174	220	584	108	27	90	35	11	58	27	127	152	73	40	7	74	59	147	78	53	321	190	25	38	0	1	0	0
OTU580	d__Bacteria; p__Proteobacteria; c__Deltaproteobacteria	3	4	6	0	4	1	2	3	6	0	0	0	0	0	0	0	0	0	0	0	0	0	0	0	0	0	0	0	0	0	0	0	0	0	0
OTU581	d__Bacteria	1	0	0	0	1	0	0	9	0	0	1	0	15	0	0	0	0	0	4	0	10	0	0	1	1	0	0	0	0	0	0	0	0	0	0
OTU582	d__Bacteria; p__Acidobacteria; c__Acidobacteria_Gp5; g__Gp5	0	6	26	0	0	0	0	0	0	0	0	0	0	0	0	0	0	0	0	0	0	0	0	0	0	0	0	0	0	0	0	0	0	0	0
OTU583	d__Bacteria; p__Bacteroidetes; c__Sphingobacteriia; o__Sphingobacteriales; f__Chitinophagaceae; g__Segetibacter; s__Segetibacter_koreensis	0	5	0	0	0	0	0	0	0	0	0	0	0	0	0	0	0	0	0	0	8	0	0	0	0	0	19	0	0	0	0	0	0	0	0
OTU584	d__Bacteria; p__Proteobacteria; c__Alphaproteobacteria; o__Sphingomonadales; f__Sphingomonadaceae; g__Sphingopyxis; s__Sphingopyxis_panaciterrae	1	2	2	0	5	9	13	6	0	0	0	0	0	0	0	0	0	0	0	0	0	0	0	0	0	0	0	0	0	0	0	0	0	0	0
OTU585	d__Bacteria; p__Actinobacteria; c__Actinobacteria	6	13	9	0	0	0	0	0	0	0	0	0	0	0	0	0	0	0	0	0	1	0	0	0	0	0	0	0	0	0	0	0	0	0	0
OTU586	d__Bacteria; p__Actinobacteria; c__Actinobacteria; o__Actinomycetales; f__Corynebacteriaceae; g__Corynebacterium; s__Corynebacterium_tuberculostearicum	0	1	0	0	0	0	0	0	0	0	0	0	0	0	0	0	1	0	0	0	0	0	0	0	0	0	0	0	24	0	0	0	0	0	0
OTU587	d__Bacteria; p__Proteobacteria; c__Alphaproteobacteria; o__Rhizobiales	0	0	0	0	0	0	0	0	1	0	0	0	0	1	0	0	0	0	0	0	18	0	0	0	0	27	0	18	0	0	0	0	0	0	0
OTU588	d__Bacteria	29	6	0	0	0	0	0	27	0	0	0	0	0	0	0	0	0	0	0	0	0	1	0	0	0	0	0	0	0	0	0	0	0	0	0
OTU589	d__Bacteria; p__Actinobacteria; c__Actinobacteria; o__Actinomycetales; f__Nocardioidaceae; g__Nocardioides	1	0	0	0	1	1	7	8	3	2	1	0	0	0	0	0	1	0	1	0	0	1	0	0	1	0	0	3	1	0	12	0	0	0	0
OTU59	d__Bacteria; p__Acidobacteria; c__Acidobacteria_Gp6; g__Gp6	78	299	308	204	211	411	93	237	234	136	294	174	213	31	10	5	8	10	18	25	208	37	154	16	3	1	7	2	11	1	1	1	0	0	0
OTU590	d__Bacteria; p__Actinobacteria	5	5	10	9	18	9	1	8	1	1	0	0	0	0	0	1	0	7	12	0	11	0	2	0	0	0	0	0	2	1	0	0	0	0	0
OTU591	d__Bacteria; p__Actinobacteria; c__Actinobacteria	0	0	0	22	11	2	0	0	0	0	0	0	1	0	0	0	0	0	0	0	0	0	0	0	0	0	0	0	0	0	0	1	0	0	0
OTU592	d__Bacteria; p__Acidobacteria; c__Acidobacteria_Gp6; g__Gp6	9	11	36	0	1	0	0	0	0	0	0	0	0	0	0	0	0	1	0	0	0	0	0	0	0	0	0	0	0	0	0	0	0	0	0
OTU593	d__Bacteria; p__Actinobacteria; c__Actinobacteria; o__Actinomycetales; f__Pseudonocardiaceae; g__Saccharothrix; s__Saccharothrix_hoggarensis	1	0	0	0	19	1	0	0	0	2	2	0	0	2	0	0	0	6	1	1	0	0	0	0	3	0	0	1	0	0	0	0	0	0	0
OTU594	d__Bacteria; p__Planctomycetes; c__Planctomycetia; o__Planctomycetales; f__Planctomycetaceae	5	0	31	0	1	0	0	0	0	0	0	0	0	0	0	0	0	0	0	0	0	0	0	0	0	0	0	0	0	0	0	0	0	1	0
OTU595	d__Bacteria; p__Acidobacteria; c__Acidobacteria_Gp11; g__Gp11	0	1	3	6	6	7	0	1	1	1	0	0	4	0	0	0	0	0	10	0	8	0	0	0	0	0	0	0	0	0	0	0	0	0	0
OTU596	d__Bacteria; p__Acidobacteria; c__Acidobacteria_Gp16; g__Gp16	5	19	14	10	0	0	0	0	0	0	0	0	11	0	0	0	0	0	0	0	0	0	1	3	0	0	0	0	0	0	0	0	0	0	0
OTU597	d__Bacteria; p__Gemmatimonadetes; c__Gemmatimonadetes; o__Gemmatimonadales; f__Gemmatimonadaceae; g__Gemmatimonas; s__Gemmatimonas_aurantiaca	10	9	9	1	0	0	0	0	0	0	0	0	0	0	0	0	0	0	0	0	0	0	0	0	0	0	0	0	0	0	0	0	0	33	0
OTU598	d__Bacteria	0	0	10	0	1	0	0	0	0	0	0	0	0	0	0	0	0	0	0	0	12	0	0	0	0	0	0	0	0	0	0	0	0	0	0
OTU599	d__Bacteria; p__Planctomycetes; c__Planctomycetia; o__Planctomycetales; f__Planctomycetaceae	11	3	19	0	0	0	0	0	0	0	0	0	0	0	0	0	0	0	0	0	0	0	0	0	0	0	0	0	0	0	0	0	0	0	0
OTU6	d__Bacteria; p__Actinobacteria; c__Actinobacteria; o__Actinomycetales; f__Streptomycetaceae; g__Streptomyces	127	185	159	464	192	508	135	499	756	1094	1244	431	1443	639	167	839	3037	1261	445	717	1294	95	441	909	1850	78	180	570	1107	138	132	2	1	0	2
OTU60	d__Bacteria; p__Actinobacteria; c__Actinobacteria; o__Actinomycetales	0	1	3	2	4	1	3	1	5	5	1	0	6	3	1	2	2	2	6	2	1	849	4	2	1	1	0	0	13	0	0	0	0	0	1
OTU600	d__Bacteria	0	0	0	3	4	18	4	9	7	5	1	0	0	0	0	0	1	0	1	0	0	0	0	1	0	0	0	0	0	0	0	0	0	0	0
OTU601	d__Bacteria; p__Actinobacteria; c__Actinobacteria	0	1	20	0	3	0	0	0	0	0	0	0	0	0	0	0	0	0	0	0	0	0	0	0	0	0	0	0	0	1	0	0	0	0	0
OTU602	d__Bacteria; p__Proteobacteria; c__Betaproteobacteria	36	30	269	186	7	0	0	0	3	1	1	9	0	15	1	0	0	0	1	0	0	0	0	2	0	0	0	0	2	0	0	0	0	0	1
OTU603	d__Bacteria	1	1	20	0	3	0	0	0	0	0	0	0	0	0	0	0	0	0	0	0	0	0	0	0	0	0	0	0	0	0	0	0	0	0	0
OTU604	d__Bacteria	0	0	0	0	13	0	0	0	20	0	0	0	0	0	0	0	1	0	0	0	0	0	0	0	0	0	0	0	0	0	0	0	0	0	0
OTU605	d__Bacteria; p__Acidobacteria; c__Acidobacteria_Gp15; g__Gp15	0	0	0	10	10	14	1	0	1	0	0	0	0	0	1	0	0	0	0	0	0	0	1	0	0	0	0	0	0	0	0	0	0	0	0
OTU606	d__Bacteria; p__Actinobacteria; c__Actinobacteria; o__Actinomycetales; f__Intrasporangiaceae; g__Knoellia; s__Knoellia_sinensis	6	4	0	0	4	2	15	5	0	26	6	0	1	22	0	0	0	0	2	0	10	1	4	0	6	6	1	0	7	0	0	0	0	0	0
OTU607	d__Bacteria; p__Cyanobacteria/Chloroplast; c__Cyanobacteria; f__Family_IV; g__GpIV	0	0	0	0	1	0	0	0	0	0	0	0	0	0	0	0	0	2	0	0	0	0	4	0	0	0	14	0	0	0	0	0	0	0	0
OTU608	d__Bacteria; p__Actinobacteria; c__Actinobacteria	0	1	0	1	4	2	6	1	6	2	0	6	2	0	1	0	1	0	3	0	2	0	1	0	0	0	0	0	0	0	0	0	0	0	0
OTU609	d__Bacteria; p__Verrucomicrobia; c__Opitutae; o__Opitutales; f__Opitutaceae	11	10	9	1	0	0	0	0	0	0	0	0	0	0	0	0	0	0	1	0	0	0	0	0	0	0	0	0	0	0	0	0	0	0	0
OTU61	d__Bacteria	2	0	5	0	21	29	9	25	50	27	22	439	14	16	6	4	5	57	56	139	123	108	169	5	2	1	13	0	1	0	3	0	0	1	0
OTU610	d__Bacteria; p__Planctomycetes; c__Planctomycetia; o__Planctomycetales; f__Planctomycetaceae	11	0	0	0	0	0	0	0	0	0	0	0	0	12	0	0	0	0	0	0	0	0	0	0	0	0	0	0	0	0	0	0	0	13	0
OTU611	d__Bacteria	4	0	22	0	0	0	0	0	0	0	0	0	0	0	0	0	0	1	0	1	0	0	0	0	0	0	0	0	0	0	0	0	0	0	0
OTU612	d__Bacteria; p__Cyanobacteria/Chloroplast; c__Cyanobacteria; f__Family_I; g__GpI	0	0	0	0	0	0	0	0	1	0	0	0	0	2	0	0	0	0	0	0	0	1	0	0	0	31	0	0	0	0	0	0	0	0	0
OTU613	d__Bacteria; p__Verrucomicrobia; c__Subdivision3; g__Subdivision3_genera_incertae_sedis	14	16	0	0	0	1	0	0	0	0	0	0	0	0	0	0	0	0	0	0	0	0	0	0	0	0	0	0	0	0	0	0	0	0	0
OTU614	d__Bacteria; p__Bacteroidetes; c__Sphingobacteriia; o__Sphingobacteriales; f__Chitinophagaceae; g__Terrimonas; s__Terrimonas_arctica	28	18	16	0	7	0	1	0	0	0	0	0	1	0	0	0	0	1	0	0	0	0	0	0	0	0	0	0	0	0	0	0	0	0	0
OTU615	d__Bacteria	0	0	1	0	8	19	0	0	0	0	0	0	1	0	0	0	0	0	0	0	0	0	0	4	0	0	0	0	0	0	0	0	0	0	0
OTU616	d__Bacteria; p__Acidobacteria; c__Acidobacteria_Gp6; g__Gp6	4	4	0	0	0	1	0	0	0	0	0	0	3	0	0	0	0	0	0	0	30	0	0	0	0	0	0	0	0	0	0	0	0	0	0
OTU617	d__Bacteria	0	4	13	0	1	0	0	0	0	0	0	0	0	0	0	0	1	0	0	0	0	0	0	0	0	0	0	0	1	0	0	0	0	0	0
OTU618	d__Bacteria; p__Actinobacteria; c__Actinobacteria; o__Solirubrobacterales	12	25	23	5	2	0	0	0	0	0	0	0	0	0	0	0	0	0	0	0	0	0	0	0	0	0	0	0	0	0	0	0	0	0	0
OTU619	d__Bacteria; p__Latescibacteria	6	2	13	0	0	0	1	0	0	0	0	0	0	0	0	0	0	0	0	0	0	0	0	0	0	0	0	0	0	0	0	0	0	0	0
OTU62	d__Bacteria; p__Proteobacteria; c__Alphaproteobacteria; o__Rhodospirillales; f__Rhodospirillaceae	182	373	833	1	41	8	7	7	10	2	3	120	4	1	3	1	3	6	90	3	4	4	3	7	1	0	0	0	2	0	0	1	0	0	0
OTU620	d__Bacteria; p__Bacteroidetes; c__Sphingobacteriia; o__Sphingobacteriales; f__Chitinophagaceae	5	1	0	0	0	0	0	0	0	0	0	0	0	0	0	0	0	0	0	0	28	0	0	0	0	0	3	0	1	0	0	0	0	0	0
OTU621	d__Bacteria; p__Acidobacteria	0	0	4	17	1	2	0	0	0	1	0	0	0	0	0	0	0	0	0	0	0	0	0	0	0	0	0	0	0	0	0	0	0	0	0
OTU622	d__Bacteria	25	15	0	0	0	0	0	0	0	0	0	0	0	0	0	0	0	0	0	0	0	0	0	0	0	0	0	0	0	0	0	0	0	0	0
OTU623	d__Bacteria; p__Planctomycetes; c__Planctomycetia; o__Planctomycetales; f__Planctomycetaceae	1	8	49	0	2	0	0	0	0	0	0	0	0	0	0	1	0	0	0	0	0	0	0	0	0	0	0	0	0	0	0	0	0	0	0
OTU624	d__Bacteria; p__Bacteroidetes; c__Sphingobacteriia; o__Sphingobacteriales; f__Chitinophagaceae	23	2	0	0	0	0	0	0	0	0	0	0	0	0	0	0	0	0	0	0	0	0	0	0	0	1	0	0	0	0	0	0	0	0	0
OTU625	d__Bacteria	6	15	13	0	6	15	3	8	15	3	115	6	198	51	4	16	62	4	19	4	44	0	34	18	4	1	0	0	2	1	0	0	0	0	0
OTU626	d__Bacteria; p__Planctomycetes; c__Planctomycetia; o__Planctomycetales; f__Planctomycetaceae	0	0	0	1	0	0	1	0	0	1	1	0	1	0	0	0	1	1	19	0	0	0	0	0	0	0	0	0	0	0	0	0	0	0	0
OTU627	d__Bacteria; p__Acidobacteria; c__Acidobacteria_Gp20	2	11	13	0	0	0	0	0	0	0	0	0	0	0	0	0	0	0	0	0	0	0	0	0	0	0	0	0	1	0	0	0	0	0	0
OTU628	d__Bacteria; p__Verrucomicrobia; c__Spartobacteria; g__Spartobacteria_genera_incertae_sedis	46	18	4	0	3	0	0	0	1	0	0	0	0	0	0	0	0	0	0	0	6	0	9	0	0	0	0	0	0	0	0	0	0	0	0
OTU629	d__Bacteria; p__Bacteroidetes; c__Sphingobacteriia; o__Sphingobacteriales; f__Chitinophagaceae; g__Chitinophaga	0	0	1	0	5	1	0	0	0	0	0	0	25	0	0	1	0	0	0	0	0	0	0	0	0	0	0	0	0	0	0	0	0	0	0
OTU63	d__Bacteria; p__Actinobacteria; c__Actinobacteria; o__Actinomycetales; f__Micromonosporaceae	2	1	2	2	12	132	36	12	10	53	5	27	198	207	26	43	20	17	23	31	124	3	104	89	35	38	12	22	8	5	7	0	0	0	0
OTU630	d__Bacteria; p__Firmicutes; c__Bacilli; o__Bacillales	0	1	0	0	0	0	0	0	0	0	0	31	0	0	0	0	0	0	0	0	0	0	0	0	0	0	0	0	0	0	0	0	0	0	0
OTU631	d__Bacteria	5	13	17	0	1	0	0	1	1	0	0	0	0	0	0	0	0	0	0	0	0	0	0	0	0	0	0	0	0	0	0	0	0	0	0
OTU632	d__Bacteria	0	2	1	0	6	2	3	1	13	0	0	0	1	0	0	0	0	1	0	0	0	0	0	0	0	0	0	0	0	0	0	0	0	0	0
OTU633	d__Bacteria	1	0	0	0	0	0	0	0	0	0	0	0	0	0	0	0	0	0	0	0	0	0	0	0	0	0	29	0	0	1	0	0	0	0	0
OTU634	d__Bacteria; p__Planctomycetes; c__Planctomycetia; o__Planctomycetales; f__Planctomycetaceae	6	12	11	0	1	0	0	0	0	0	0	0	0	0	0	0	0	0	0	0	0	0	0	0	0	0	0	0	0	1	0	0	0	0	0
OTU635	d__Bacteria; p__Cyanobacteria/Chloroplast; c__Chloroplast; f__Chloroplast; g__Bacillariophyta	12	1	3	0	0	0	0	0	0	0	0	1	0	12	0	0	0	0	0	0	0	0	0	0	0	0	0	0	0	0	0	0	0	0	54
OTU636	d__Bacteria; p__Actinobacteria; c__Actinobacteria; o__Actinomycetales; f__Nocardioidaceae; g__Aeromicrobium	48	12	3	0	4	1	0	0	0	0	0	0	0	0	0	0	0	0	0	0	0	0	3	0	0	0	0	4	0	0	8	0	0	0	0
OTU637	d__Bacteria	5	29	40	15	8	2	0	0	1	0	0	0	1	0	0	0	0	0	0	0	0	0	0	0	0	0	0	0	0	0	0	0	0	0	0
OTU638	d__Bacteria; p__Acidobacteria; c__Acidobacteria_Gp4; g__Aridibacter; s__Aridibacter_kavangonensis	19	6	1	0	0	0	0	0	0	1	0	0	0	0	0	0	0	0	0	0	2	1	0	0	0	0	0	0	0	0	0	0	0	0	0
OTU639	d__Bacteria; p__Actinobacteria; c__Actinobacteria; o__Actinomycetales	0	6	19	2	2	0	1	0	0	1	0	0	0	0	0	0	0	0	1	0	0	0	0	0	0	0	0	0	0	0	0	0	0	0	0
OTU64	d__Bacteria	0	2	1	3	29	57	18	115	66	82	110	129	174	98	6	38	1	16	9	10	38	14	19	10	0	2	20	4	3	1	0	1	0	0	2
OTU640	d__Bacteria	0	0	0	0	0	0	0	0	0	0	0	20	0	0	0	0	0	0	0	0	0	0	0	0	0	0	0	0	0	0	0	0	0	0	0
OTU641	d__Bacteria	1	0	0	0	0	0	0	13	0	0	0	0	0	0	0	0	0	0	0	0	11	0	0	0	0	0	0	0	0	0	0	0	0	0	0
OTU642	d__Bacteria; p__Acidobacteria; c__Acidobacteria_Gp4	2	13	25	0	3	0	0	6	2	0	0	0	0	0	0	0	0	1	0	0	0	0	0	0	0	0	0	0	0	0	0	0	0	0	0
OTU643	d__Bacteria; p__Acidobacteria; c__Acidobacteria_Gp4; g__Gp4	51	6	0	1	1	0	0	0	0	0	0	0	0	0	0	0	0	0	0	0	0	0	0	0	0	0	0	0	0	0	0	0	0	0	0
OTU644	d__Bacteria	0	0	0	0	0	0	0	0	0	0	0	0	0	0	0	1	0	2	41	0	0	0	0	1	0	0	0	0	0	0	0	0	0	0	0
OTU645	d__Bacteria; p__Bacteroidetes; c__Sphingobacteriia; o__Sphingobacteriales; f__Chitinophagaceae; g__Chitinophaga; s__Chitinophaga_japonensis	10	11	14	0	0	0	0	0	0	0	0	0	0	7	0	0	0	0	0	1	0	0	0	2	0	0	0	0	0	0	0	0	0	0	0
OTU646	d__Bacteria; p__Actinobacteria; c__Actinobacteria; o__Actinomycetales; f__Pseudonocardiaceae; g__Crossiella; s__Crossiella_cryophila	17	3	4	2	94	4	1	7	25	23	4	12	8	25	21	1381	4	2	1	0	45	5	6	12	2	16	6	9	6	2	0	1	0	0	0
OTU647	d__Bacteria	0	0	0	0	16	5	0	1	5	0	0	0	0	0	0	0	0	0	0	0	0	0	0	0	0	0	0	0	0	0	0	0	0	0	0
OTU648	d__Bacteria; p__Acidobacteria; c__Acidobacteria_Gp16; g__Gp16	24	39	6	0	1	1	0	1	1	1	0	0	0	0	0	0	0	0	0	0	0	0	0	0	0	0	0	1	0	0	0	0	0	0	0
OTU649	d__Bacteria; p__Verrucomicrobia; c__Subdivision3; g__Subdivision3_genera_incertae_sedis	2	10	18	0	0	0	0	0	0	0	0	0	0	0	0	0	0	0	0	0	0	0	0	0	0	0	0	0	0	1	0	0	0	0	0
OTU65	d__Bacteria; p__Acidobacteria; c__Acidobacteria_Gp16; g__Gp16	220	397	1230	201	131	73	32	41	35	9	4	4	4	6	2	2	9	26	14	1	11	6	1	4	2	28	2	2	4	3	0	1	0	1	0
OTU650	d__Bacteria; p__Actinobacteria; c__Actinobacteria; o__Solirubrobacterales; f__Patulibacteraceae; g__Patulibacter; s__Patulibacter_minatonensis	18	0	0	0	1	0	0	0	0	0	0	0	0	0	0	0	0	0	0	1	0	0	0	0	0	1	2	6	2	0	0	0	0	0	0
OTU651	d__Bacteria; p__Proteobacteria; c__Alphaproteobacteria	0	0	13	24	4	0	0	0	0	0	0	0	0	1	0	0	0	0	0	0	0	0	0	0	0	0	0	0	0	0	0	0	0	0	0
OTU652	d__Bacteria; p__Cyanobacteria/Chloroplast; c__Cyanobacteria; f__Family_XIII; g__GpXIII	0	0	0	0	0	0	0	0	0	0	0	22	0	0	0	0	0	0	0	0	0	0	0	0	0	0	0	0	0	1	0	0	0	0	0
OTU653	d__Bacteria; p__Proteobacteria; c__Deltaproteobacteria; o__Myxococcales	0	0	0	0	1	0	8	0	16	0	0	0	0	0	0	0	1	0	0	0	0	0	0	0	0	0	0	0	0	0	0	0	0	0	0
OTU654	d__Bacteria; p__Proteobacteria; c__Betaproteobacteria	0	0	0	2	0	0	0	0	0	0	0	20	0	0	0	0	0	0	0	0	0	0	1	0	0	1	0	0	0	0	0	14	0	0	0
OTU655	d__Bacteria; p__Actinobacteria; c__Actinobacteria	0	0	21	0	1	0	0	1	0	0	0	0	0	0	0	0	0	0	0	0	0	0	0	0	0	0	0	0	0	0	0	0	0	0	0
OTU656	d__Bacteria; p__Proteobacteria; c__Alphaproteobacteria; o__Rhodospirillales; f__Rhodospirillaceae; g__Inquilinus	4	5	8	0	3	0	0	0	0	0	0	0	0	0	0	0	0	0	0	0	0	0	0	0	0	0	0	0	0	0	0	0	0	0	0
OTU657	d__Bacteria	47	0	0	1	0	0	0	0	0	0	0	0	0	0	0	0	0	0	0	0	0	0	0	0	0	0	0	0	0	0	0	0	0	0	0
OTU658	d__Bacteria	3	9	10	0	0	0	0	1	0	0	0	0	0	0	0	0	0	1	0	0	1	0	0	0	0	0	0	0	0	0	0	0	0	0	0
OTU659	d__Bacteria; p__Actinobacteria; c__Actinobacteria; o__Acidimicrobiales	0	3	4	0	1	0	0	0	2	1	0	0	0	0	0	0	0	0	1	0	3	0	8	2	0	0	6	0	0	0	0	0	0	0	0
OTU66	d__Bacteria; p__Proteobacteria; c__Gammaproteobacteria; o__Pseudomonadales; f__Pseudomonadaceae; g__Pseudomonas; s__Pseudomonas_peli	1	2	1	1	3	118	64	71	0	1	0	4	2	2	0	0	1	4	35	0	7	2	30	255	0	0	0	1	4	34	1	0	0	0	0
OTU660	d__Bacteria	1	10	11	0	1	0	0	0	0	0	1	0	0	0	0	0	0	0	0	0	0	0	0	0	0	0	0	0	0	0	0	0	0	0	0
OTU661	d__Bacteria	1	0	19	0	0	0	0	0	0	0	0	0	0	0	0	0	0	0	0	0	0	0	0	0	1	0	0	0	0	0	0	0	0	0	0
OTU662	d__Bacteria; p__Actinobacteria; c__Actinobacteria	3	11	28	2	7	0	1	4	0	0	0	0	0	1	0	0	0	0	0	0	0	0	1	0	0	0	1	1	1	0	0	0	0	0	0
OTU663	d__Bacteria; p__Proteobacteria; c__Alphaproteobacteria	0	0	0	1	13	15	0	5	0	0	0	0	0	0	0	0	0	0	0	1	0	0	0	0	0	0	0	0	0	0	0	1	0	0	0
OTU664	d__Bacteria; p__Proteobacteria; c__Deltaproteobacteria; o__Myxococcales; f__Haliangiaceae; g__Haliangium	9	7	0	0	0	0	0	0	0	0	0	0	0	0	0	0	0	0	0	0	7	0	0	0	0	0	0	0	0	0	0	0	0	0	0
OTU665	d__Bacteria	1	0	0	0	2	2	0	2	0	0	0	0	7	18	0	0	0	1	0	0	0	0	1	0	0	0	0	0	0	0	0	0	0	0	0
OTU666	d__Bacteria; p__Ignavibacteriae; c__Ignavibacteria; o__Ignavibacteriales; f__Ignavibacteriaceae	0	0	0	0	0	0	0	0	0	0	0	0	0	19	0	0	0	0	0	1	0	0	0	0	0	0	0	0	0	0	0	0	0	0	0
OTU667	d__Bacteria	3	6	0	0	0	0	0	12	0	0	0	0	0	0	0	0	0	0	0	0	0	0	0	0	0	0	0	0	0	0	0	0	0	0	0
OTU668	d__Bacteria; p__Actinobacteria; c__Actinobacteria; o__Actinomycetales; f__Micrococcaceae; g__Kocuria; s__Kocuria_salsicia	0	0	0	0	0	1	1	0	1	2	0	0	1	0	0	0	0	0	0	0	0	0	0	1	0	0	0	0	44	0	0	0	0	0	0
OTU669	d__Bacteria; p__candidate_division_WPS-1	18	0	1	0	0	1	0	0	0	0	0	0	0	0	0	0	0	0	0	0	0	0	0	0	0	0	0	0	0	0	0	0	0	0	0
OTU67	d__Bacteria; p__Actinobacteria; c__Actinobacteria; o__Actinomycetales; f__Pseudonocardiaceae; g__Pseudonocardia	10	6	8	1	80	96	117	113	147	399	46	19	7	39	17	51	8	5	73	0	2	3	1	47	3	1	1	8	147	1	7	0	0	0	0
OTU670	d__Bacteria	0	0	0	5	8	0	5	10	0	2	0	0	0	0	0	0	0	0	1	0	0	0	0	0	0	0	0	0	0	0	0	0	0	0	0
OTU671	d__Bacteria; p__Actinobacteria; c__Actinobacteria; o__Actinomycetales; f__Pseudonocardiaceae; g__Pseudonocardia; s__Pseudonocardia_hydrocarbonoxydans	1	0	0	0	1	0	4	0	0	18	0	0	3	0	1	1	0	0	1	0	0	0	0	0	0	0	1	0	2	0	0	0	0	0	0
OTU672	d__Bacteria	0	0	0	0	0	0	0	0	0	0	0	0	0	0	0	0	0	0	0	0	0	0	0	0	0	0	23	0	0	0	0	0	0	0	0
OTU673	d__Bacteria	0	1	1	0	0	5	0	1	2	0	0	0	3	0	0	0	0	0	0	0	0	0	2	0	0	0	0	21	0	0	0	0	0	0	0
OTU674	d__Bacteria; p__Proteobacteria; c__Alphaproteobacteria; o__Sphingomonadales; f__Sphingomonadaceae; g__Sphingomonas	49	30	29	0	14	9	2	2	0	1	2	0	1	0	0	0	0	1	1	0	0	0	5	2	0	0	4	0	1	0	0	1	0	0	0
OTU675	d__Bacteria	1	0	1	0	0	0	0	0	0	0	0	1	0	3	0	0	0	0	0	0	3	0	2	0	0	12	0	0	1	0	0	0	0	0	0
OTU676	d__Bacteria	0	0	0	0	0	0	0	0	0	18	0	0	0	0	0	0	0	0	0	0	0	0	0	0	0	0	0	0	0	0	0	0	0	0	0
OTU677	d__Bacteria; p__Proteobacteria; c__Alphaproteobacteria	0	0	0	0	0	0	0	0	0	0	0	20	0	0	0	0	0	0	0	0	0	0	0	1	1	0	0	0	0	12	0	0	0	0	0
OTU678	d__Bacteria; p__Proteobacteria; c__Deltaproteobacteria; o__Myxococcales	0	0	0	0	0	0	0	1	0	0	0	0	0	19	0	0	0	0	0	0	0	0	0	0	0	0	0	0	0	0	0	0	0	0	0
OTU679	d__Bacteria; p__Bacteroidetes; c__Cytophagia; o__Cytophagales; f__Cytophagaceae; g__Adhaeribacter; s__Adhaeribacter_aquaticus	0	0	0	0	1	0	0	0	0	0	0	0	0	0	0	0	0	0	0	0	0	0	0	0	0	0	20	0	0	0	0	0	0	0	0
OTU68	d__Bacteria; p__Proteobacteria; c__Betaproteobacteria; o__Burkholderiales	3	2	1	2	19	93	110	91	9	10	158	816	2	1	3	16	2	13	22	0	1	1	6	7	0	0	0	0	2	2	0	0	1	0	0
OTU680	d__Bacteria; p__Bacteroidetes; c__Cytophagia; o__Cytophagales	22	20	7	0	0	0	0	1	0	1	0	0	0	0	0	0	0	1	0	0	0	1	0	0	0	0	0	0	0	0	0	0	0	0	0
OTU681	d__Bacteria	5	0	14	0	0	1	0	0	0	0	0	0	0	0	0	0	0	0	0	0	0	0	0	0	0	0	0	0	0	0	0	0	0	0	0
OTU682	d__Bacteria; p__Actinobacteria; c__Actinobacteria	37	14	10	0	0	0	0	0	0	0	0	1	1	0	0	0	0	0	0	0	0	0	1	0	0	19	0	0	1	0	0	0	0	0	0
OTU683	d__Bacteria; p__Proteobacteria; c__Alphaproteobacteria; o__Rhodospirillales; f__Rhodospirillaceae; g__Nitrospirillum; s__Nitrospirillum_amazonense	0	0	0	12	0	0	0	2	0	0	0	0	0	0	1	2	0	2	0	0	0	2	1	0	0	4	0	0	0	0	0	0	0	0	0
OTU684	d__Bacteria; p__Actinobacteria; c__Actinobacteria	0	0	0	0	4	13	0	1	0	0	0	0	0	0	0	0	0	0	0	0	0	0	0	0	0	0	0	0	0	0	0	0	0	0	0
OTU685	d__Bacteria; p__Proteobacteria; c__Gammaproteobacteria	0	2	21	0	0	0	0	0	0	0	0	0	0	0	0	0	0	0	0	0	0	0	0	0	0	0	0	0	0	0	0	0	0	0	0
OTU686	d__Bacteria	0	0	0	0	0	0	0	0	0	0	0	0	0	20	0	0	0	0	0	0	0	0	0	0	0	0	0	0	0	0	0	0	0	0	0
OTU687	d__Bacteria; p__Acidobacteria; c__Acidobacteria_Gp7; g__Gp7	44	7	0	0	0	0	1	0	0	0	0	0	0	4	0	0	0	0	1	0	0	0	0	0	0	0	0	0	0	0	0	0	0	0	0
OTU688	d__Bacteria; p__Deinococcus-Thermus; c__Deinococci; o__Deinococcales; f__Deinococcaceae; g__Deinococcus	0	0	0	0	0	0	0	0	0	0	0	0	0	0	0	1	0	0	0	0	0	0	0	0	0	0	0	0	0	0	17	0	0	0	0
OTU689	d__Bacteria; p__Actinobacteria; c__Actinobacteria; o__Gaiellales; f__Gaiellaceae; g__Gaiella; s__Gaiella_occulta	48	44	83	147	4	3	3	2	0	5	0	0	2	1	1	1	0	0	0	0	0	0	0	0	0	0	5	0	3	0	0	0	0	0	0
OTU69	d__Bacteria; p__Actinobacteria; c__Actinobacteria	14	22	73	89	100	39	20	163	119	22	27	1	95	16	0	2	1	3	1	0	1	2	124	8	0	0	1	3	2	1	0	0	0	0	0
OTU690	d__Bacteria; p__Actinobacteria	6	6	26	7	0	0	2	0	0	1	0	0	1	0	0	0	1	0	0	0	0	0	0	0	0	0	0	0	0	1	0	0	0	0	0
OTU691	d__Bacteria	2	1	24	0	0	0	0	0	0	0	0	0	0	0	0	0	0	0	0	0	0	0	0	0	0	0	0	0	0	0	0	0	0	0	0
OTU692	d__Bacteria; p__Bacteroidetes; c__Cytophagia; o__Cytophagales	0	0	0	0	0	0	0	0	0	0	0	0	0	0	0	0	0	0	0	0	0	0	0	0	0	0	21	0	0	0	0	0	0	0	0
OTU693	d__Bacteria; p__Proteobacteria; c__Betaproteobacteria; o__Burkholderiales; f__Burkholderiaceae; g__Burkholderia	0	0	0	0	0	0	0	0	0	0	0	0	0	0	2	0	0	0	0	9	0	0	0	1	0	0	0	0	0	0	0	7	0	13	0
OTU694	d__Bacteria; p__Proteobacteria; c__Deltaproteobacteria; o__Myxococcales; f__Cystobacteraceae; g__Cystobacter; s__Cystobacter_violaceus	2	0	5	0	0	0	0	0	0	0	0	0	0	0	0	0	0	1	0	0	0	0	3	0	0	0	0	23	0	0	0	0	0	0	0
[truncated: 338 more rows]
